# Supplementary material for: Ecological and historical factors behind the spatial structure of the historical field patterns in the Czech Republic
Source: Sci Rep. 2022 May 23;12:8645. doi: 10.1038/s41598-022-12612-8 (PMC9126947; doi:10.1038/s41598-022-12612-8)
Supplement: Supplementary file 1 — Supplementary Information 1. [file 41598_2022_12612_MOESM1_ESM.xlsx]

## Sheet: DATA
Fanta et al.: Ecological and historical factors behind the spatial structure of the historical field patterns in the Czech Republic							ENVIRONMENTAL VARIABLES					HISTORICAL/GEOGRAPHICAL VARIABLES							SUBSISTENCE STRATEGIES		FIELD PATTERN TYPES
						name:	altitude	terrain undulation	geology	soil fertility		archaeological dating	ancient settlement area	monasteries	confiscates	settlement type	cadastre area		agriculture		type A	type B	type C	type D	type E	diversity
						desctiption:	[m]	average slope degree within 4 km [°]	geological material, simplified; met = metamorphic, ign = igneous, sed = sedimentary, qua = quarternary	weighted average of soil fertility units within a cadastre		middle of the archaeological dating interval [year]	neolithic findings present = 1, no neolithic findings = 0	distance to nearest medieval monastery [km]	areas confiscated in the 17th century	types of layout composition	area of the cadastre [m2]		agricultural strategies in 16th century [three types]		the relative extent of the field pattern type in the cadastre	the relative extent of the field pattern type in the cadastre	the relative extent of the field pattern type in the cadastre	the relative extent of the field pattern type in the cadastre	the relative extent of the field pattern type in the cadastre	number of field pattern types within one cadastre
name of the site	existing / abandoned	ID	X coordinate (EPSG: 5514)	Y coordinate (EPSG: 5514)		data source (for full references consult the paper):	GISAT 2007	GISAT 2007	Czech geological survey 2013, simplified by Radouch	State Land Office 2021, Bečvářová et al. 1988		Archaeological Database of Bohemia 2013	Archaeological Database of Bohemia 2013	Purš 1965, Hrnčiarová et al. 2009	Semotanová and Cajthaml 2014	Kuča 2017	Arcdata Praha 2016		Klír 2009		Land Survey Office 2020	Land Survey Office 2021	Land Survey Office 2022	Land Survey Office 2023	Land Survey Office 2024	Land Survey Office 2025
Bělokozly	existing	2	-712270	-1.07378e+06			449	6.5770	met	21.395		1450	0	3.0704	remained	village_green	5811460		other		0	0	100	0	0	2
Záhoří	abandoned	4	-859430	-1.05795e+06			501	5.5638	no data	24.173		1450	0	12.567	remained	other	1707046		flax		60	5	0	35	0	3
Černěves	existing	6	-772936	-1.14866e+06			428	1.9743	met	41.648		1450	0	27.927	confiscated	village_green	4710610		flax		2	0	80	0	18	3
Nová Ves	existing	7	-777474	-1.11934e+06			433	3.3761	ign	18.017		1450	0	18.200	confiscated	dispersed	6269918		other		50	0	0	0	50	2
Údraž	existing	9	-763082	-1.13064e+06			405	3.6054	met	56.027		1450	0	19.900	remained	village_green	10648852		other		0	15	0	45	40	3
Rudolfov	existing	10	-750722	-1.16471e+06			478	2.7443	met	42.939		1450	0	19.770	remained	towns	1920948		other		15	70	0	0	15	3
Staré Město pod Landštejnem	existing	12	-698853	-1.17029e+06			544	4.2962	ign	36.912		1450	0	27.232	confiscated	towns	11574757		other		0	0	38	10	52	4
Košice	existing	13	-730666	-1.13016e+06			454	2.4651	no data	37.389		1450	0	31.290	confiscated	hides	10466025		other		0	0	35	65	0	2
Porešín	existing	15	-755312	-1.10289e+06			512	4.3697	ign	29.197		1450	0	9.1418	confiscated	other	2059701		other		80	0	0	20	0	2
Záluží	existing	16	-761112	-1.10339e+06			533	3.1448	ign	37.746		1450	0	9.9399	confiscated	dispersed	3899680		other		100	0	0	0	0	1
Klisín	existing	17	-757897	-1.10681e+06			558	3.5781	ign	26.834		1475	0	5.4718	remained	other	2894261		other		100	0	0	0	0	1
Škrovád	existing	18	-646468	-1.07556e+06			277	2.4945	sed	60.713		1450	0	9.9839	confiscated	village_green	1797940		other		75	0	17	8	0	3
Suchá Lhota	existing	19	-621081	-1.08191e+06			426	2.7266	sed	60.739		1450	0	10.065	remained	village_green	2187411		flax		0	0	0	100	0	1
Drahouš	existing	20	-809883	-1.03418e+06			531	2.9927	met	51.607		1450	0	20.105	confiscated	village_green	12388557		wheat		0	0	90	0	10	2
Háje	existing	21	-775840	-1.08495e+06			576	3.9064	ign	28.601		1475	0	18.043	remained	dispersed	6635034		other		0	20	0	0	80	2
Ostrov	existing	24	-718362	-1.09385e+06			366	4.8525	no data	50.956		1450	0	3.0354	confiscated	other	3351326		other		0	47	33	3	17	5
Vřešímy	existing	25	-725955	-1.06364e+06			402	4.6743	ign	33.044		1450	0	11.367	remained	village_green	1831610		other		100	0	0	0	0	1
Přepeře	existing	26	-689147	-1.0075e+06			286	2.4859	no data	70.371		1450	0	12.647	remained	other	3191532		other		80	10	0	0	10	3
Sklenařice	existing	27	-665583	-983869			603	9.2151	met	18.227		1450	1	37.178	confiscated	hides	5662915		other		55	0	0	45	0	2
Peřimov	existing	28	-662186	-993939			396	7.1659	sed	32.571		1450	0	37.452	confiscated	hides	6637223		flax		10	0	0	80	10	3
Kříženec	abandoned	29	-686417	-1.01517e+06			358	3.6287	sed	22.479		1425	0	26.494	no data	no data	3388212		other		10	40	0	0	50	3
Prachov	existing	30	-674679	-1.00989e+06			360	3.7956	sed	17.269		1475	1	37.207	confiscated	other	1900653		other		100	0	0	0	0	1
Brdo	existing	31	-662807	-1.00765e+06			496	5.4843	sed	31.296		1450	1	37.104	confiscated	hides	4723736		flax		0	0	0	100	0	1
Lány	existing	32	-657465	-1.01397e+06			316	4.1989	sed	59.236		1450	0	6.1426	remained	dispersed	1953634		other		0	90	0	0	10	2
Kukleny	existing	33	-644239	-1.0427e+06			238	0.7696	no data	74.817		1450	1	16.989	remained	towns	4027543		wheat		0	60	0	0	40	2
Slatina nad Úpou	existing	34	-623519	-1.01701e+06			377	4.1840	sed	38.628		1450	0	17.418	confiscated	hides	10109047		flax		0	0	0	100	0	1
Jestřebí	existing	35	-614333	-1.02839e+06			446	6.5120	met	51.681		1450	0	18.786	confiscated	other	4293100		flax		0	0	0	60	40	2
Sendraž	existing	36	-612865	-1.0279e+06			543	6.9763	met	38.444		1450	0	21.111	remained	other	1845181		flax		0	0	0	30	70	2
Dlouhá Ves	existing	38	-608705	-1.05295e+06			329	3.6700	sed	42.005		1513	1	21.949	confiscated	hides	5669327		flax		0	0	0	80	20	2
Vyhnánov	existing	39	-612023	-1.05789e+06			288	3.7934	no data	45.142		1450	0	24.567	remained	other	3726114		flax		0	60	0	0	40	2
Jáchymov	existing	40	-844608	-995897			737	10.672	met	22.208		1550	0	26.536	remained	towns	47408862		flax		95	5	0	0	0	2
Branov	existing	41	-784997	-1.04541e+06			315	8.3275	met	51.467		1600	0	14.008	remained	other	14845198		other		80	20	0	0	0	2
Byšičky (staré)	abandoned	42	-714822	-1.03632e+06			174	1.3992	no data	60.573		1550	1	18.345	remained	dispersed	30584376		wheat		20	35	0	0	45	3
Stříbrné Hory	existing	43	-659119	-1.10829e+06			477	3.4318	met	41.589		1550	0	16.887	remained	other	3742567		flax		20	20	30	20	10	5
Dřevíkov	existing	44	-647181	-1.09156e+06			569	3.1044	ign	38.129		1550	0	17.947	confiscated	other	2268989		other		100	0	0	0	0	1
Jistec	existing	45	-773231	-1.11745e+06			376	3.9100	ign	25.606		1550	0	41.237	remained	other	7381352		other		30	0	0	0	70	2
Hamr	existing	46	-724244	-1.1731e+06			450	2.0344	sed	35.829		1550	0	17.965	confiscated	other	11955089		other		100	0	0	0	0	1
Modlibohov	existing	47	-694531	-982444			361	6.2244	sed	37.052		1550	0	44.595	no data	other	2649304		flax		20	0	0	80	0	2
Vítkovice	existing	48	-656378	-987265			682	11.833	met	21.348		1588	0	29.893	confiscated	no data	31939978		other		50	0	0	50	0	2
Dílce	existing	49	-671020	-1.00984e+06			287	3.5081	sed	60.623		1525	0	32.025	confiscated	village_green	1870510		other		40	0	0	25	35	3
Valdice	existing	50	-669303	-1.01134e+06			309	2.5688	no data	77.871		1525	0	37.877	confiscated	village_green	894359		other		55	0	0	20	25	3
Stav	existing	51	-663064	-1.01122e+06			341	4.4839	sed	45.224		1525	0	40.138	confiscated	other	2097089		other		100	0	0	0	0	1
Studénka	existing	52	-660402	-1.01017e+06			462	4.9756	sed	29.411		1550	0	38.189	confiscated	dispersed	1119184		other		0	0	0	85	15	2
Horní Javoří	existing	53	-654372	-1.01187e+06			482	6.0018	sed	40.108		1525	0	6.8838	confiscated	other	923035		other		60	0	0	40	0	2
Dolní Dolce	existing	54	-634608	-1.02807e+06			260	1.6791	no data	73.400		1550	1	22.907	no data	other	11831694		flax		0	100	0	0	0	1
Nová Ves	existing	55	-620559	-1.04508e+06			430	3.1256	no data	61.652		1525	0	22.160	no data	other	1318393		flax		60	0	0	40	0	2
Jahodov	existing	56	-606705	-1.05316e+06			420	4.1511	sed	39.145		1575	0	15.368	remained	dispersed	4250514		flax		50	0	0	50	0	2
Roveň	existing	57	-608041	-1.05384e+06			351	4.0283	sed	49.731		1550	1	13.753	confiscated	hides	3877415		flax		0	0	0	85	15	2
Svahy	existing	58	-860665	-1.05495e+06			539	6.1286	no data	24.238		1650	0	19.159	remained	village_green	4899255		flax		0	50	50	0	0	3
Císařská Kuchyně	existing	59	-715441	-1.03833e+06			176	1.3496	sed	53.186		1650	0	16.330	remained	dispersed	4650417		wheat		20	80	0	0	0	2
Podbrahy	existing	60	-717899	-1.03158e+06			179	1.6767	no data	66.131		1650	1	41.770	remained	dispersed	5012197		wheat		20	40	0	40	0	3
Hatě	existing	61	-764280	-1.06319e+06			324	5.0412	qua	37.842		1750	0	18.286	remained	dispersed	6679697		wheat		0	60	0	0	40	2
Prášily	existing	62	-833072	-1.14034e+06			879	7.7267	met	25.458		1750	0	19.382	remained	dispersed	83821576		other		0	0	25	50	25	3
Kralovice	existing	63	-810811	-1.04529e+06			446	2.4179	met	58.103		1050	0	7.1658	confiscated	towns	15068303		other		0	0	100	0	0	1
Radonice	existing	64	-854225	-1.09745e+06			397	3.9688	no data	38.164		1050	1	27.931	remained	village_green	4176947		other		0	0	90	0	10	3
Dnešice	existing	65	-832964	-1.08417e+06			363	2.4281	met	44.600		1050	0	23.110	remained	other	8296839		other		0	0	90	0	10	2
Ráztely	existing	66	-782388	-1.10246e+06			500	3.0229	met	44.775		1050	0	34.519	confiscated	other	2114813		other		0	80	0	0	20	2
Zliv	existing	67	-762254	-1.15528e+06			387	1.5557	qua	17.967		1050	0	4.8311	confiscated	village_green	14205455		other		0	100	0	0	0	1
Vlhošť	existing	68	-668338	-1.02363e+06			249	1.5509	no data	87.060		1050	1	14.668	confiscated	hides	1200730		other		0	30	0	40	30	3
Zeměchy	existing	69	-786559	-1.00967e+06			230	2.2956	sed	72.475		1050	0	7.8533	remained	village_green	4553144		wheat		0	0	0	90	10	2
Kostomlaty pod Řípem	existing	70	-744645	-1.00965e+06			227	2.6610	no data	54.752		1250	1	13.399	remained	village_green	7897019		wheat		0	0	26	46	28	3
Hrochův Týnec	existing	71	-638464	-1.07053e+06			248	1.1193	no data	78.035		1050	1	7.5482	remained	towns	5775018		wheat		0	80	0	0	20	2
Vraclav	existing	72	-625648	-1.07085e+06			307	2.2679	sed	70.366		1050	1	20.714	confiscated	other	9752078		other		0	0	0	90	10	2
Cerekvice nad Loučnou	existing	73	-617681	-1.07978e+06			294	2.0950	qua	74.766		1050	1	7.8194	remained	village_green	5330586		flax		0	0	0	100	0	1
Zálužice	existing	74	-761072	-1.1579e+06			385	1.4988	qua	39.165		1050	0	9.8402	confiscated	other	6606321		flax		0	100	0	0	0	1
Mutějovice	existing	75	-791551	-1.02407e+06			389	3.5473	sed	64.372		1050	1	7.2071	remained	village_green	9105265		wheat		0	0	50	45	5	3
Mšec	existing	76	-777947	-1.02493e+06			434	4.1509	no data	46.135		1050	1	5.0015	confiscated	village_green	14199737		wheat		5	0	60	0	35	3
Horní Mokropsy	existing	77	-752413	-1.05884e+06			212	5.7089	qua	58.607		1050	0	0.1274	remained	other	3553714		wheat		10	50	40	0	0	3
Dolní Břežany	existing	78	-742023	-1.05703e+06			334	2.0983	met	65.431		1050	1	5.2577	confiscated	other	5056686		other		0	0	40	0	60	2
Černé Budy	existing	80	-712185	-1.07068e+06			315	6.9134	met	28.166		1050	1	13.228	remained	other	3469263		other		30	0	0	0	70	2
Kruhy	existing	81	-694971	-996643			265	3.1648	sed	56.754		1050	1	15.979	confiscated	other	5042889		flax		40	0	60	0	0	2
Mochov	existing	82	-715501	-1.04058e+06			196	1.4118	sed	69.853		1050	1	21.015	confiscated	village_green	9319234		wheat		50	30	0	0	20	3
Lipník	existing	83	-705282	-1.02723e+06			255	1.7863	sed	35.607		1100	0	9.0060	remained	village_green	9343257		wheat		100	0	0	0	0	1
Luštěnice	existing	84	-702853	-1.02195e+06			209	0.8758	no data	42.812		1000	1	23.464	remained	village_green	11689513		wheat		28	0	55	10	7	4
Veltěž	existing	85	-740254	-1.03436e+06			277	2.6477	sed	80.214		1050	0	20.856	remained	other	4697282		wheat		80	0	0	0	20	2
Ovčáry	existing	86	-726773	-1.02675e+06			170	1.2513	no data	42.182		1050	1	24.700	remained	other	3721568		wheat		50	0	50	0	0	2
Mlékojedy	existing	87	-732406	-1.02526e+06			164	1.0707	no data	56.060		1050	1	1.6545	no data	other	2689444		wheat		0	40	60	0	0	2
Kozárovice	existing	88	-739073	-1.01826e+06			164	0.5161	no data	39.284		1050	1	2.2624	remained	other	7597380		wheat		5	55	0	0	40	3
Vokovice	existing	89	-748254	-1.04126e+06			305	4.2075	qua	49.106		1088	1	7.1788	remained	village_green	3524894		wheat		50	0	30	0	20	3
Radlice	existing	90	-745542	-1.04584e+06			246	4.8833	qua	67.883		1050	0	1.7698	remained	village_green	2421093		wheat		70	0	0	0	30	2
Dolní Chabry	existing	91	-740380	-1.03638e+06			264	3.3494	sed	77.636		1050	1	13.905	confiscated	village_green	4990084		wheat		60	35	0	5	0	3
Vinohrady	existing	92	-741909	-1.0445e+06			248	3.5039	qua	65.679		1850	0	4.7074	remained	other	3786739		wheat		100	0	0	0	0	1
Pakoslav	existing	93	-843546	-1.05217e+06			502	4.1687	no data	53.286		950	0	16.819	remained	other	4273489		other		0	75	0	15	10	3
Kostelec	existing	94	-848775	-1.07387e+06			486	2.5729	no data	54.014		950	0	14.249	remained	village_green	10047330		other		0	10	55	0	35	3
Domažličky	existing	95	-827602	-1.10577e+06			429	4.2214	met	44.043		950	0	12.795	remained	other	1238945		other		100	0	0	0	0	1
Čečovice	existing	96	-850496	-1.08363e+06			404	2.9219	no data	51.578		950	0	0.0833	confiscated	other	4540486		other		0	20	40	0	40	3
Chrudim	existing	97	-647110	-1.07058e+06			269	1.7579	sed	82.766		900	1	0.4047	remained	towns	20722362		wheat		0	20	0	80	0	2
Opatovice	existing	98	-644739	-1.0489e+06			227	0.9763	no data	52.361		1050	0	2.8237	remained	other	7959067		wheat		0	0	10	40	50	3
Teplice	existing	99	-776250	-976124			231	3.5033	sed	57.795		950	1	7.0864	confiscated	towns	7355462		other		10	85	0	0	5	3
Bystřany	existing	100	-773612	-977888			194	4.5579	sed	48.070		950	1	25.869	confiscated	other	3028263		other		60	0	0	0	40	2
Vědomice	existing	101	-749330	-1.00317e+06			156	2.1466	no data	30.926		950	1	47.283	remained	other	5466405		wheat		0	0	50	0	50	2
Pohoří	existing	103	-781077	-1.10513e+06			493	3.1891	met	46.452		950	0	41.174	confiscated	other	3034922		other		0	100	0	0	0	1
Ratiboř	existing	104	-721268	-1.15176e+06			514	2.4100	met	30.262		950	0	25.883	remained	hides	11687864		other		40	0	0	50	10	3
Jindřichův Hradec	existing	105	-715240	-1.15276e+06			470	2.0495	ign	43.687		950	0	10.759	remained	towns	15798776		other		85	0	13	2	0	3
Chýnov	existing	106	-725024	-1.12198e+06			485	3.1259	met	43.959		950	0	13.983	confiscated	towns	9905395		other		0	0	90	0	10	2
Dobřenice	existing	107	-655408	-1.04748e+06			264	1.4115	sed	60.813		975	1	22.461	confiscated	other	7435775		wheat		40	0	0	15	45	3
Lochenice	existing	108	-641116	-1.03531e+06			245	1.2690	no data	83.291		950	1	32.153	remained	hides	6170875		flax		0	100	0	0	0	1
Bříšťany	existing	109	-654723	-1.0287e+06			261	1.5569	sed	68.287		975	1	33.153	confiscated	village_green	3694058		other		0	90	0	0	10	2
Velešice	existing	110	-667987	-1.02662e+06			252	1.4570	no data	71.245		988	1	34.653	confiscated	village_green	1457745		other		0	0	60	0	40	2
Podhorní Újezd	existing	111	-660848	-1.01985e+06			308	3.6909	sed	80.740		975	1	33.564	confiscated	other	2312599		other		0	85	0	0	15	2
Hradíšťko	existing	112	-667760	-1.02293e+06			266	1.5165	sed	79.263		988	1	28.040	confiscated	other	1387872		other		0	40	60	0	0	2
Nemyčeves	existing	113	-671532	-1.01883e+06			280	1.7880	no data	85.675		950	1	31.851	confiscated	village_green	4972983		other		0	100	0	0	0	1
Holín	existing	114	-673665	-1.01143e+06			289	3.4441	sed	66.972		1275	1	12.719	confiscated	hides	3581567		other		0	0	0	90	10	2
Těšín	existing	115	-669034	-1.01009e+06			325	3.6236	sed	71.400		950	0	7.5174	remained	other	1086541		other		0	0	68	15	17	4
Miškovice	existing	116	-733101	-1.03627e+06			235	1.2121	qua	84.852		950	1	0.1452	confiscated	village_green	2666022		wheat		0	0	30	0	70	2
Vysočany	existing	117	-736792	-1.04129e+06			207	2.5692	qua	70.022		950	1	11.664	remained	other	6068128		wheat		95	5	0	0	0	2
Vyšehrad	existing	118	-743396	-1.0455e+06			232	4.4365	qua	47.893		950	0	13.876	remained	no data	362575		wheat		100	0	0	0	0	1
Nučice	existing	120	-757310	-1.04887e+06			346	2.1335	qua	54.352		975	1	13.971	remained	other	5953574		wheat		10	70	0	0	20	3
Otmíče	existing	121	-779810	-1.06233e+06			311	3.4870	qua	44.883		1000	1	10.155	confiscated	other	2618548		other		60	0	0	0	40	2
Lochovice	existing	122	-777762	-1.06446e+06			302	3.8838	qua	53.026		950	1	8.8533	remained	towns	13242556		other		0	15	30	40	15	4
Jince	existing	123	-778969	-1.07157e+06			378	7.2792	qua	50.095		1250	1	14.787	remained	other	4434363		other		10	30	0	0	60	3
Týnec nad Sázavou	existing	124	-734495	-1.07301e+06			286	3.9928	ign	40.968		950	0	5.5139	confiscated	other	6083945		other		70	0	0	0	30	2
Kouřim	existing	125	-704589	-1.0576e+06			266	2.3103	met	77.321		950	1	9.0543	remained	towns	14409942		wheat		10	0	70	0	20	3
Starý Kolín	existing	126	-682142	-1.05976e+06			202	1.2768	no data	61.735		950	1	9.9474	remained	other	8781050		wheat		5	0	80	0	15	3
Čáslav	existing	127	-676416	-1.07155e+06			264	1.2469	no data	87.334		950	1	15.903	remained	towns	23463368		wheat		0	0	95	0	5	2
Kolín	existing	128	-688307	-1.05688e+06			215	1.5011	no data	75.347		1150	1	31.118	remained	towns	23465910		wheat		20	40	40	0	0	3
Kanín	existing	129	-686953	-1.04635e+06			193	1.0622	no data	48.219		1050	0	16.937	remained	village_green	3947624		wheat		10	0	80	0	10	3
Chroustov	existing	130	-674340	-1.0297e+06			248	1.6756	sed	72.946		950	1	13.161	remained	village_green	4982833		other		0	0	0	70	30	2
Nehvízdky	existing	131	-719203	-1.04022e+06			213	1.3813	qua	78.835		1350	1	21.320	confiscated	other	9832983		wheat		0	0	0	0	100	1
Mladá Boleslav	existing	132	-704059	-1.01202e+06			231	2.7060	no data	60.119		950	1	22.624	confiscated	towns	11586933		other		80	0	20	0	0	2
Brandýs nad Labem	existing	133	-724451	-1.03446e+06			190	1.2663	sed	67.146		950	1	19.026	remained	towns	8336442		wheat		63	33	0	0	4	3
Stará Boleslav	existing	134	-723388	-1.03362e+06			173	1.2821	no data	47.462		950	1	17.229	remained	towns	9852085		wheat		24	0	23	6	47	4
Budihostice	existing	135	-751510	-1.01851e+06			186	1.9075	no data	81.308		950	1	26.359	remained	village_green	4589719		wheat		40	40	0	0	20	3
Hoření Starý Dub	existing	136	-694113	-983329			347	5.8549	qua	no data		1200	0	19.373	remained	other	2649304		flax		30	0	0	0	70	2
Deštná	existing	137	-729563	-996062			246	5.3701	sed	58.269		1150	0	12.839	confiscated	other	5407485		other		5	0	0	60	35	3
Úštěk	existing	138	-740794	-987481			245	4.9395	sed	55.122		1188	1	4.2494	confiscated	towns	6504164		other		85	0	15	0	0	2
Kamýk	existing	139	-759773	-987780			302	7.7627	sed	48.744		1188	0	4.5011	confiscated	other	5775910		wheat		15	0	70	0	15	3
Duchcov	existing	140	-782289	-979580			223	2.8408	sed	58.914		1188	1	6.2554	remained	towns	8195419		other		5	85	0	0	10	3
Hrob	existing	141	-783112	-973325			360	7.6660	qua	48.642		1150	0	27.747	remained	towns	3211867		other		90	0	10	0	0	2
Klášterec nad Ohří	existing	142	-826297	-997432			316	8.1305	met	54.410		1150	0	10.212	confiscated	towns	9901935		wheat		0	0	50	0	50	3
Smidary	existing	143	-665339	-1.03024e+06			245	1.5718	no data	68.689		1150	0	18.832	confiscated	towns	6610694		other		0	55	0	0	45	2
Plotiště nad Labem	existing	145	-642505	-1.03885e+06			243	0.8181	no data	85.100		1150	1	3.8144	confiscated	hides	6435239		wheat		0	65	35	0	0	2
Krabčice	existing	147	-630545	-1.02281e+06			275	2.9166	sed	51.101		1150	0	17.718	no data	other	2608598		flax		0	15	0	0	85	2
Bolehošť	existing	148	-623666	-1.04399e+06			262	2.4150	sed	35.977		1150	0	11.596	confiscated	other	10712849		flax		0	15	0	50	35	3
Kostelec nad Orlicí	existing	149	-615236	-1.05505e+06			291	2.9300	no data	35.342		1150	1	15.238	remained	towns	20519898		flax		0	30	20	0	50	3
Třebosice	existing	150	-650823	-1.06492e+06			236	0.9705	no data	66.763		1150	1	12.633	remained	other	3183926		wheat		0	50	30	0	20	3
Stolany	existing	151	-651055	-1.07272e+06			281	2.6761	no data	78.056		1150	1	0.0194	remained	dispersed	5474222		other		0	0	40	0	60	2
Hradiště	existing	152	-649108	-1.08123e+06			464	3.9854	ign	38.803		1150	0	8.0704	remained	other	5633002		other		100	0	0	0	0	1
Podlažice	existing	153	-636839	-1.07819e+06			275	2.4155	no data	72.686		1150	0	23.355	remained	other	3229358		other		0	20	25	0	55	3
Lažany	existing	154	-632639	-1.0851e+06			442	3.1604	met	48.389		1150	0	10.534	remained	village_green	1789997		flax		25	0	15	0	60	3
Žichlínek	existing	155	-587848	-1.08506e+06			353	2.2820	qua	63.988		1150	0	0.0888	no data	hides	10763901		flax		0	0	0	100	0	1
Humpolec	existing	156	-683776	-1.112e+06			531	3.7036	no data	42.251		1150	0	10.780	confiscated	towns	12919519		other		45	0	50	0	5	4
Želiv	existing	157	-694227	-1.11203e+06			409	4.4357	no data	48.796		1150	0	6.1122	confiscated	no data	10734292		other		0	0	50	0	50	3
Zahrádka	abandoned	158	-690566	-1.10195e+06			387	5.0517	met	45.064		1188	1	27.836	confiscated	towns	9316402		other		25	0	60	15	0	3
Budeč	existing	159	-673321	-1.16425e+06			487	3.3573	qua	50.019		1150	0	33.853	confiscated	village_green	5098902		no data		0	0	90	0	10	2
Pomezí	existing	161	-700562	-1.16784e+06			604	3.9235	ign	31.665		1150	0	1.1485	remained	other	11066103		other		0	0	50	0	50	2
Choustník	existing	162	-724202	-1.13024e+06			551	3.5323	no data	52.842		1150	0	27.450	remained	village_green	6265104		other		0	0	70	0	30	2
Rájov	existing	163	-765757	-1.17919e+06			465	5.5497	met	34.238		1300	0	6.7790	remained	village_green	3173241		flax		30	40	0	0	30	3
Záboří	existing	164	-768856	-1.14242e+06			412	2.6104	sed	45.231		1150	0	8.9916	remained	village_green	6734952		other		0	95	0	0	5	2
Radomyšl	existing	165	-789757	-1.12305e+06			453	3.5012	met	49.606		1150	0	0.0285	remained	towns	7979664		other		75	15	0	0	10	3
Zadní Zborovice	existing	166	-795815	-1.12059e+06			496	3.0452	ign	36.201		1150	0	16.196	remained	village_green	4225135		other		5	85	0	0	10	3
Strakonice	existing	167	-792820	-1.12908e+06			396	3.5323	qua	42.414		1150	0	35.660	remained	other	5882229		other		5	90	0	0	5	3
Horažďovice	existing	168	-806304	-1.12006e+06			431	3.1435	qua	44.229		1150	0	9.2257	confiscated	towns	15890894		other		40	60	0	0	0	3
Dobrá Voda	existing	169	-827936	-1.13545e+06			891	8.3281	met	23.662		1200	0	11.983	remained	dispersed	1483071		other		90	0	0	10	0	2
Blovice	existing	171	-813505	-1.08969e+06			390	3.7874	met	44.535		1250	1	16.574	remained	towns	10148146		other		10	80	0	0	10	4
Dolní Lukavice	existing	172	-827173	-1.08529e+06			346	3.2302	met	47.612		1200	1	23.473	confiscated	village_green	7116708		other		0	30	30	0	40	3
Všeruby	existing	173	-831448	-1.05768e+06			431	3.1577	no data	40.835		1150	0	12.887	confiscated	towns	8587436		other		0	50	45	0	5	3
Čívice	existing	174	-810504	-1.05621e+06			340	4.8018	met	57.495		1150	0	12.507	confiscated	village_green	3990060		other		25	0	75	0	0	3
Plasy	existing	175	-818395	-1.04913e+06			333	5.0166	met	56.506		1150	0	22.848	remained	other	11209148		other		0	0	2	2	96	3
Potvorov	existing	176	-816202	-1.04033e+06			536	3.4924	met	39.722		1150	0	17.819	confiscated	village_green	6223754		other		20	30	20	0	30	5
Hradiště	existing	177	-850518	-1.09717e+06			422	4.9608	no data	33.936		1150	0	14.207	remained	village_green	5685525		other		0	0	100	0	0	1
Milavče	existing	178	-855470	-1.0962e+06			392	3.7958	no data	45.786		1150	0	4.1449	confiscated	village_green	7996224		other		0	0	100	0	0	1
Horšov	existing	179	-858854	-1.08754e+06			390	2.4764	met	59.139		1150	0	21.355	remained	other	4483181		other		0	0	15	0	85	2
Šitboř	existing	180	-868485	-1.09057e+06			478	4.2828	met	38.391		1150	0	27.083	remained	village_green	3616431		other		30	0	40	30	0	3
Přimda	existing	181	-873618	-1.06989e+06			700	5.5795	met	19.293		1150	0	25.910	confiscated	towns	21736016		flax		15	25	0	40	20	4
Dlouhý Újezd	existing	182	-875476	-1.05925e+06			527	4.4625	met	20.171		1150	0	14.795	remained	other	8493685		flax		0	0	0	100	0	1
Tachov	existing	183	-874554	-1.05612e+06			484	3.4001	met	35.225		1150	0	11.041	confiscated	towns	21161184		flax		15	5	60	0	20	5
Planá	existing	184	-865757	-1.04932e+06			512	2.8247	met	39.771		1150	0	4.9497	remained	towns	16762472		flax		0	10	80	0	10	3
Čakovice	existing	185	-734658	-1.03692e+06			254	1.3134	qua	88.128		1150	0	5.6352	remained	village_green	3829760		wheat		0	0	20	0	80	2
Bohnice	existing	186	-742485	-1.03781e+06			275	4.0236	met	64.011		1150	1	6.1549	remained	village_green	4658599		wheat		40	0	0	0	60	2
Přední Kopanina	existing	187	-751191	-1.0385e+06			347	2.4217	sed	61.126		1150	0	5.0624	remained	other	3274065		wheat		0	0	90	0	10	2
Chaby	existing	188	-752449	-1.04624e+06			377	2.3316	qua	77.589		1150	1	2.5093	remained	other	4579258		wheat		100	0	0	0	0	1
Stodůlky	existing	189	-751072	-1.04619e+06			357	2.9816	qua	71.697		1150	1	1.4369	remained	village_green	9621706		wheat		40	0	20	0	40	3
Košíře	existing	190	-745775	-1.04458e+06			218	4.7294	qua	50.171		1150	1	14.358	remained	other	3226824		wheat		0	0	10	0	90	2
Smíchov	existing	191	-744260	-1.04454e+06			200	4.4754	qua	53.394		1150	1	8.9570	remained	other	7050893		wheat		0	0	0	5	95	2
Buštěhrad	existing	193	-758219	-1.03323e+06			332	2.5716	met	69.636		1150	1	25.146	remained	towns	7609264		wheat		20	0	40	0	40	3
Velké Přílepy	existing	194	-749270	-1.03392e+06			274	2.9125	met	66.996		1150	1	22.909	remained	other	2291306		wheat		90	10	0	0	0	2
Zbečno	existing	196	-778996	-1.04311e+06			251	8.0243	met	55.529		1150	0	21.010	remained	village_green	8019879		wheat		90	0	10	0	0	2
Skryje	existing	198	-791344	-1.04988e+06			327	8.0491	qua	51.309		1200	0	10.504	remained	village_green	15047626		other		70	0	30	0	0	2
Svatá	existing	199	-777885	-1.05488e+06			443	5.7364	met	56.326		1150	0	21.331	remained	other	5496436		other		40	20	0	40	0	3
Obděnice	existing	200	-754236	-1.10166e+06			504	4.8481	ign	30.090		1150	0	1.0505	confiscated	other	6715876		other		50	0	0	0	50	2
Dobrohošť	existing	201	-742420	-1.0947e+06			517	4.8187	ign	34.694		1150	0	4.6673	remained	other	8073610		other		0	0	0	0	100	1
Stříbrná Skalice	existing	202	-714477	-1.06832e+06			302	7.0609	sed	17.592		1150	0	0.1003	remained	other	14236068		other		58	26	11	0	5	4
Bylany	existing	203	-687158	-1.06711e+06			296	2.8880	no data	60.948		1150	1	2.6085	confiscated	other	5256592		wheat		20	20	55	0	5	4
Sedlec	existing	204	-682987	-1.06519e+06			219	2.3417	no data	64.332		1150	1	8.2212	remained	other	3720589		wheat		40	20	0	0	40	3
Nové Dvory	existing	205	-680436	-1.06434e+06			211	1.6585	no data	72.678		1250	1	11.968	remained	towns	9022719		wheat		0	30	0	0	70	2
Záboří nad Labem	existing	206	-677909	-1.05868e+06			200	1.6452	no data	42.397		1150	1	19.320	remained	village_green	5622786		wheat		5	0	95	0	0	2
Kozojedy	existing	207	-716702	-1.05622e+06			367	3.4178	ign	64.096		1150	1	16.620	remained	no data	7182319		wheat		0	0	90	10	0	3
Sluštice	existing	208	-724711	-1.05089e+06			304	1.8980	met	76.240		1150	1	9.5170	confiscated	village_green	4097683		wheat		30	20	20	0	30	4
Tlustovousy	existing	209	-718856	-1.04585e+06			237	1.5821	qua	73.781		1150	1	23.048	remained	other	3241063		wheat		60	40	0	0	0	2
Liblice	existing	210	-710141	-1.04862e+06			216	2.0512	no data	78.969		1150	0	10.415	confiscated	other	5575140		wheat		33	0	22	0	45	3
Rožďalovice	existing	211	-686660	-1.02621e+06			199	1.7974	no data	77.045		1200	1	19.696	confiscated	towns	8194121		other		0	0	70	0	30	2
Solec	existing	212	-691208	-1.00651e+06			260	2.4443	sed	60.106		1200	0	25.325	remained	other	3219069		other		70	0	0	0	30	2
Skorkov	existing	213	-717291	-1.02997e+06			183	1.8977	no data	no data		1113	0	22.734	remained	other	5012197		wheat		30	20	0	0	50	3
Vrbno	existing	214	-737184	-1.01728e+06			164	0.9025	no data	60.836		1150	0	20.029	remained	other	2880298		wheat		15	55	0	0	30	4
Lužec nad Vltavou	existing	215	-740769	-1.01713e+06			167	0.5736	no data	63.370		1150	1	49.698	remained	village_green	7603317		wheat		20	70	0	0	10	4
Vepřek	existing	216	-746344	-1.01767e+06			173	1.8612	no data	67.921		1150	1	46.425	remained	other	1931540		wheat		0	100	0	0	0	1
Libá	existing	217	-896998	-1.01491e+06			507	4.0435	ign	39.813		1275	0	32.409	remained	other	14365476		other		25	0	50	0	25	3
Ostroh	existing	218	-893265	-1.01508e+06			509	2.4373	ign	32.391		1250	0	35.625	confiscated	other	3417235		other		0	0	0	0	100	1
Obilná	existing	219	-880533	-1.02127e+06			433	1.5972	qua	48.168		1250	0	31.804	remained	hides	2742734		flax		0	25	45	0	30	3
Hřebeny	existing	220	-871106	-1.00878e+06			484	5.3201	met	49.197		1250	0	13.446	remained	other	4755000		flax		0	0	0	0	100	1
Rosnice	existing	222	-851807	-1.00841e+06			388	3.5458	sed	36.004		1250	0	10.668	remained	other	1837709		flax		15	35	45	0	5	4
Bečov nad Teplou	existing	223	-854838	-1.02669e+06			515	7.6798	ign	25.972		1250	0	9.4710	confiscated	towns	12494911		flax		65	32	0	0	3	3
Dolní Jiřetín	abandoned	224	-794875	-982429			228	2.6818	sed	49.759		1275	1	12.226	confiscated	towns	6401898		other		0	0	15	70	15	3
Vilémov	existing	225	-817656	-1.00809e+06			302	2.4904	sed	76.100		1250	1	15.857	confiscated	towns	9813496		wheat		0	0	65	0	35	2
Podlesice	existing	226	-816786	-1.01071e+06			296	2.2324	ign	73.889		1250	1	19.902	confiscated	village_green	17813149		wheat		0	10	90	0	0	2
Kněžice	existing	227	-809615	-1.01075e+06			244	2.1779	sed	62.252		1250	1	23.521	confiscated	other	12024745		wheat		0	85	0	0	15	2
Podbořany	existing	228	-812169	-1.01717e+06			320	2.6932	sed	62.331		1250	1	9.4442	confiscated	towns	12030064		wheat		0	0	100	0	0	1
Vroutek	existing	229	-815009	-1.0222e+06			333	3.6141	sed	31.204		1250	0	10.071	confiscated	towns	23281534		wheat		0	0	95	0	5	2
Kleneč	existing	230	-750302	-1.00773e+06			199	2.4774	no data	63.932		1250	0	11.005	remained	other	5858455		wheat		42	0	37	1	20	5
Bečov	existing	231	-786582	-996138			279	3.4736	ign	66.494		1250	1	14.193	remained	other	13635689		wheat		5	5	65	0	25	4
Bedřichův Světec	existing	232	-784296	-996066			320	4.2788	ign	50.864		1217	0	5.7822	remained	other	2837727		wheat		90	0	0	0	10	2
Mirošovice	existing	233	-781383	-990547			352	5.4325	sed	51.490		1250	1	31.196	remained	other	3108992		wheat		0	0	10	0	90	2
Hradiště	existing	234	-773783	-981795			211	5.9822	ign	64.576		1250	1	29.932	remained	other	4539875		wheat		40	10	0	0	50	3
Staré Město	existing	235	-746872	-965473			133	8.6976	no data	72.742		1275	0	52.511	remained	hides	2973876		other		60	20	0	0	20	3
Rozbělesy	existing	236	-747871	-966418			135	8.2502	no data	56.659		1275	1	55.392	remained	other	6877896		other		15	0	0	0	85	2
Doubice	existing	237	-728143	-955004			387	5.9757	sed	50.283		1250	0	4.3508	confiscated	other	19280839		flax		10	70	0	0	20	3
Brtníky	existing	238	-728309	-948409			404	5.6389	ign	29.476		1250	0	6.6107	confiscated	hides	10456726		flax		0	0	0	100	0	1
Řepy	existing	239	-751658	-1.04367e+06			350	2.6402	qua	69.155		1250	0	5.9037	remained	other	3252509		wheat		70	0	30	0	0	2
Řeporyje	existing	240	-751370	-1.04799e+06			310	2.7608	qua	68.469		1250	1	10.634	remained	village_green	5663754		wheat		0	50	50	0	0	2
Čimice	existing	241	-741419	-1.03725e+06			287	3.7402	qua	72.372		1250	0	9.9365	confiscated	other	2577126		wheat		17	0	75	0	8	4
Hostavice	existing	242	-732804	-1.04386e+06			228	1.9256	qua	68.453		1250	0	23.270	confiscated	other	1976117		wheat		40	0	60	0	0	2
Kyje	existing	243	-733682	-1.04308e+06			224	2.0420	qua	65.159		1225	1	29.739	confiscated	other	5693311		wheat		30	20	0	0	50	3
Houska	existing	244	-722435	-1.00053e+06			440	5.2978	sed	32.540		1275	0	27.616	confiscated	other	5235034		other		70	0	0	0	30	2
Holany	existing	245	-729762	-985273			272	3.5268	sed	44.254		1300	0	32.250	confiscated	towns	15966037		other		40	0	60	0	0	2
Jestřebí	existing	246	-723577	-986865			261	3.8299	qua	27.186		1250	0	34.208	confiscated	towns	12446625		other		0	0	65	0	35	2
Zahrádky	existing	247	-727184	-983810			264	2.7511	sed	45.216		1288	0	26.277	no data	other	7052619		other		0	0	0	0	100	1
Česká Lípa	existing	248	-725625	-978103			265	2.6717	sed	44.892		1250	1	12.296	confiscated	towns	13133014		flax		0	0	0	100	0	1
Brenná	existing	249	-718875	-982408			295	2.4487	sed	16.468		1275	0	29.849	confiscated	hides	10083445		other		0	0	0	100	0	1
Ralsko	existing	250	-708414	-991681			334	3.0030	sed	46.714		1250	0	36.124	confiscated	towns	48066412		flax		0	35	5	60	0	3
Jablonné v Podještědí	existing	251	-708842	-971557			322	3.2714	sed	43.346		1300	0	16.966	confiscated	towns	2948708		flax		0	10	0	90	0	2
Grabštejn	existing	252	-699548	-963675			318	3.5879	sed	38.202		1250	0	53.042	confiscated	other	3371314		flax		50	0	0	0	50	2
Starý Dub	existing	253	-694134	-983598			340	5.6018	qua	45.323		1250	0	45.125	confiscated	other	2124669		flax		10	0	0	90	0	2
Jindřichovice pod Smrkem	existing	254	-671862	-954327			381	3.9792	met	22.584		1288	0	40.214	confiscated	hides	14594794		flax		0	10	10	80	0	3
Frýdlant	existing	255	-684305	-957193			295	3.3758	qua	44.453		1250	0	31.779	confiscated	towns	25340572		flax		0	0	5	80	15	3
Víchová nad Jizerou	existing	256	-659689	-992181			455	9.0467	sed	20.103		1275	0	21.959	confiscated	hides	7337123		flax		5	0	0	95	0	3
Návarov	existing	257	-670655	-985782			404	7.8844	met	28.119		1250	0	17.577	remained	other	4268832		flax		75	0	0	0	25	2
Vesec	existing	258	-678040	-993847			364	7.3422	sed	29.713		1250	1	19.478	remained	other	4811670		flax		0	0	40	30	30	3
Hrubá Skála	existing	259	-681600	-999796			362	5.3237	sed	43.721		1250	0	11.393	confiscated	no data	11774930		flax		0	70	0	0	30	2
Troskovice	existing	260	-680099	-1.00373e+06			346	4.6506	qua	57.063		1300	1	11.772	remained	other	8284028		flax		65	0	0	0	35	2
Příšovice	existing	261	-688783	-995131			241	2.1183	no data	73.464		1250	1	16.141	confiscated	hides	6149054		flax		40	0	30	30	0	3
Všeň	existing	262	-687627	-997521			266	3.2994	sed	55.880		1225	1	16.414	confiscated	village_green	5610429		flax		0	70	0	0	30	2
Plešany	existing	263	-683359	-996581			273	4.9683	no data	42.385		1350	1	28.495	remained	dispersed	6686277		flax		0	50	0	0	50	2
Turnov	existing	266	-683547	-994785			273	4.7425	no data	65.157		1250	1	27.539	confiscated	towns	7658038		flax		0	35	40	0	25	3
Cidlina	existing	267	-671545	-1.00676e+06			357	5.5444	sed	38.805		1250	0	30.282	confiscated	other	4441098		flax		20	65	0	0	15	3
Jinolice	existing	268	-672969	-1.00826e+06			322	4.6016	ign	60.589		1275	0	27.857	remained	other	2143857		flax		0	40	0	0	60	2
Jičín	existing	269	-671979	-1.01311e+06			289	2.1859	no data	76.548		1275	1	32.292	confiscated	towns	12083302		other		0	45	45	0	10	3
Údrnice	existing	270	-679156	-1.01917e+06			266	2.5840	no data	81.632		1225	0	31.294	confiscated	village_green	3553771		other		10	0	0	90	0	2
Sběř	existing	271	-668314	-1.02676e+06			245	1.4362	no data	87.887		1275	1	24.498	confiscated	hides	4285066		other		0	0	85	0	15	2
Hrobičany	existing	272	-668028	-1.02793e+06			241	1.3860	no data	85.753		1250	1	24.700	confiscated	village_green	3335023		other		0	0	35	50	15	3
Skřivany	existing	273	-663559	-1.03315e+06			236	1.4542	no data	57.156		1250	1	23.214	confiscated	other	6512370		other		0	25	0	0	75	2
Bašnice	existing	274	-655669	-1.02667e+06			266	1.4022	no data	58.511		1250	1	15.165	confiscated	village_green	6126444		other		0	70	0	0	30	2
Milovice u Hořic	existing	275	-653722	-1.02742e+06			272	1.4884	no data	80.745		1250	1	5.0447	confiscated	other	3289587		other		45	0	55	0	0	2
Nechanice	existing	278	-654719	-1.03741e+06			243	1.7394	no data	67.668		1250	0	0.2556	confiscated	towns	4762665		wheat		0	50	40	0	10	3
Machov	existing	279	-606647	-1.01403e+06			455	7.5854	sed	29.002		1250	1	1.5084	remained	hides	4584443		flax		60	0	0	40	0	2
Police nad Metují	existing	280	-608528	-1.0095e+06			438	5.6459	sed	53.245		1213	1	27.270	remained	towns	3613916		flax		0	100	0	0	0	2
Žďár nad Metují	existing	281	-609851	-1.00895e+06			440	5.9933	sed	29.531		1250	0	26.954	remained	hides	8164522		flax		0	0	0	100	0	1
Kocbeře	existing	282	-636020	-1.01569e+06			439	3.3079	sed	53.524		1288	1	23.670	confiscated	village_green	10927921		flax		0	0	30	60	10	3
Dvůr Králové nad Labem	existing	283	-639438	-1.01766e+06			301	3.3244	no data	37.641		1250	1	24.087	remained	towns	16648985		flax		0	60	40	0	0	2
Žireč	existing	284	-637028	-1.02009e+06			277	3.1255	no data	58.795		1250	0	17.406	confiscated	towns	1405634		flax		0	45	0	0	55	2
Choustníkovo Hradiště	existing	285	-634971	-1.0187e+06			290	3.1851	sed	61.501		1250	1	14.501	confiscated	other	12496349		flax		10	0	45	0	45	3
Žernov	existing	286	-622276	-1.01978e+06			380	3.5853	sed	44.361		1450	0	17.991	remained	village_green	4701451		flax		5	30	0	0	65	3
Náchod	existing	287	-615005	-1.0222e+06			353	6.2323	no data	41.386		1250	1	17.671	confiscated	towns	7899948		flax		0	80	0	0	20	2
Malá Skalice	existing	288	-624316	-1.02324e+06			283	2.3967	no data	60.135		1250	0	16.270	remained	village_green	2627207		flax		11	0	22	2	65	4
Česká Skalice	existing	289	-623692	-1.02364e+06			292	2.3134	sed	49.222		1250	1	15.849	remained	towns	7134297		flax		0	40	50	0	10	3
Doubravice	existing	290	-626991	-1.02488e+06			275	2.1054	sed	51.220		1250	0	21.436	confiscated	other	3482322		flax		2	0	0	5	93	3
Ohnišov	existing	291	-612558	-1.03307e+06			408	3.5478	met	45.204		1250	0	19.975	confiscated	hides	8914991		flax		0	0	89	0	11	2
Doudleby nad Orlicí	existing	292	-611976	-1.05717e+06			284	3.4822	no data	70.099		1250	1	8.8851	remained	other	5170043		flax		34	0	16	0	50	3
Ježkovice	existing	293	-619508	-1.04698e+06			421	3.2442	no data	43.949		1300	0	14.776	remained	other	1920210		other		100	0	0	0	0	1
Černožice	existing	295	-636577	-1.03062e+06			253	1.4837	no data	83.947		1250	1	12.237	confiscated	other	4226354		flax		40	0	60	0	0	2
Všestary	existing	296	-645561	-1.03661e+06			265	1.5314	no data	90.443		1250	1	12.835	remained	village_green	2638113		other		0	100	0	0	0	1
Rusek	existing	297	-638790	-1.03744e+06			239	0.9257	sed	59.107		1250	1	2.5906	confiscated	other	4778615		flax		0	0	95	0	5	2
Jeníkovice	existing	299	-628736	-1.04167e+06			275	1.8812	sed	44.700		1300	1	4.9929	confiscated	village_green	7399826		flax		5	0	65	0	30	3
Třebechovice pod Orebem	existing	300	-629768	-1.04463e+06			243	1.7586	sed	53.103		1275	1	7.9450	confiscated	towns	8055041		flax		40	0	60	0	0	2
Malšovice	existing	301	-639385	-1.04294e+06			232	0.9885	no data	58.248		1250	1	3.4061	remained	dispersed	2372896		flax		0	54	43	3	0	3
Roudnička	existing	302	-641976	-1.04682e+06			247	1.4777	sed	46.302		1250	1	11.951	remained	village_green	2118886		wheat		25	25	25	25	0	4
Lipovec	existing	303	-665440	-1.0722e+06			314	3.5468	sed	72.297		1300	0	12.806	remained	other	2109371		other		0	0	100	0	0	1
Lány na Důlku	existing	304	-653904	-1.06019e+06			217	0.9807	no data	59.591		1350	1	15.452	remained	other	6173993		wheat		0	0	0	85	15	3
Kostelec u Heřmanova Městce	existing	305	-657675	-1.0722e+06			331	3.9458	qua	54.652		1275	0	12.138	remained	other	7482794		wheat		0	90	0	10	0	2
Dřenice	existing	306	-650174	-1.06661e+06			243	1.0867	no data	89.125		1250	1	9.5770	remained	other	2546372		wheat		0	100	0	0	0	1
Vysoké Chvojno	existing	307	-632439	-1.0546e+06			304	2.0918	sed	51.399		1300	0	6.4709	remained	village_green	17045002		other		0	0	63	12	25	3
Pardubičky	existing	308	-646345	-1.06237e+06			233	0.8913	no data	51.282		1250	1	11.304	remained	other	3211296		wheat		0	100	0	0	0	1
Vestec	existing	310	-645954	-1.06868e+06			262	1.6053	no data	86.098		1250	1	4.8610	remained	other	2475649		wheat		0	0	10	0	90	2
Trojovice	existing	311	-638435	-1.07362e+06			253	1.1880	sed	88.669		1250	1	6.0189	remained	village_green	2726595		other		0	0	95	0	5	2
Blansko	existing	312	-636855	-1.07219e+06			246	1.0641	no data	85.820		1250	0	1.2660	remained	other	1691732		other		0	50	10	0	40	3
Chrast	existing	314	-637689	-1.07727e+06			288	2.0819	no data	68.266		1250	1	12.392	remained	towns	7285387		other		0	0	0	55	45	2
Leština	existing	315	-625214	-1.08249e+06			408	4.2208	sed	51.564		1300	0	8.5120	remained	hides	4928060		flax		0	35	20	25	20	4
Štěnec	existing	316	-629002	-1.0749e+06			295	2.5337	sed	54.308		1250	0	14.195	remained	village_green	3014506		other		0	80	20	0	0	2
Vysoké Mýto	existing	317	-621001	-1.07335e+06			289	2.0886	qua	68.280		1250	1	5.4743	remained	towns	27583359		flax		0	9	88	0	3	3
Horní Sloupnice	existing	318	-610617	-1.07813e+06			379	2.7902	sed	40.226		1300	1	10.245	remained	hides	16924197		flax		0	0	0	100	0	1
Česká Třebová	existing	319	-601148	-1.08138e+06			380	5.1154	sed	33.378		1300	1	14.819	remained	towns	15905337		flax		0	0	15	80	5	3
Opatov	existing	320	-598039	-1.09047e+06			439	2.8258	sed	31.581		1250	0	27.066	remained	hides	29735300		flax		0	0	0	85	15	2
Boršov	existing	321	-589765	-1.10016e+06			377	4.6768	qua	25.243		1250	0	28.291	confiscated	hides	26921131		no data		0	0	0	95	5	2
Moravská Třebová	existing	322	-587412	-1.09896e+06			365	4.9367	met	50.199		1250	1	39.223	confiscated	towns	15116539		no data		0	75	0	0	25	2
Jevíčko	existing	323	-585446	-1.11319e+06			362	3.7486	sed	90.24		1250	1	14.530	remained	towns	107852		no data		14	0	0	79	7	3
Přibyslav	existing	324	-656071	-1.11142e+06			486	3.1743	met	49.178		1250	0	22.819	confiscated	towns	10049695		flax		0	50	50	0	0	2
Havlíčkův Brod	existing	326	-667086	-1.10674e+06			422	2.9652	met	49.241		1250	0	17.443	confiscated	towns	18288691		other		0	95	0	0	5	2
Herálec	existing	328	-676975	-1.11399e+06			562	3.8066	ign	37.159		1250	0	7.8877	confiscated	hides	9212494		other		0	10	0	60	30	3
Jiřice	existing	329	-686614	-1.11034e+06			569	3.4803	no data	40.586		1250	0	10.939	confiscated	hides	11297877		other		0	40	0	60	0	2
Pelhřimov	existing	331	-695094	-1.12297e+06			496	3.8593	met	50.759		1250	0	16.595	remained	towns	15722009		other		15	0	65	5	15	4
Pacov	existing	333	-710339	-1.11635e+06			572	3.8609	no data	43.689		1275	0	26.645	confiscated	towns	16120476		other		0	30	60	0	10	3
Křeč	existing	334	-717700	-1.12482e+06			637	3.9704	met	29.229		1250	0	20.428	remained	village_green	10396891		other		0	0	70	10	20	3
Hartvíkov	existing	335	-720443	-1.11715e+06			648	3.8109	no data	24.233		1250	0	27.551	confiscated	other	1744549		other		60	40	0	0	0	2
Hroby	existing	336	-722761	-1.12408e+06			499	3.5598	met	43.077		1250	0	24.230	confiscated	other	3033543		other		0	0	55	15	30	3
Sezimovo Ústí	existing	337	-734519	-1.12293e+06			399	2.5339	met	27.194		1250	0	21.541	remained	towns	8442494		other		10	0	10	0	80	3
Tábor	existing	338	-735955	-1.11952e+06			453	2.9825	met	51.103		1250	0	7.7702	remained	towns	8840161		other		0	95	0	0	5	2
Modlíkov	existing	339	-748823	-1.10937e+06			516	5.1290	ign	34.317		1250	0	5.0641	confiscated	other	895744		other		0	100	0	0	0	1
Zhoř	existing	340	-754471	-1.10721e+06			560	4.3030	ign	43.329		1250	0	13.160	remained	village_green	4273643		other		60	0	40	0	0	2
Rataje	existing	341	-752142	-1.12453e+06			400	2.6905	qua	51.011		1250	0	22.379	confiscated	village_green	10779321		other		0	10	55	0	35	3
Sudoměřice u Bechyně	existing	342	-746366	-1.13212e+06			441	2.3221	sed	55.375		1300	0	33.628	remained	village_green	9628966		other		0	100	0	0	0	1
Soběslav	existing	343	-733838	-1.13716e+06			406	2.1185	sed	42.871		1250	0	36.696	confiscated	towns	13041835		other		0	8	80	4	8	4
Dynín	existing	344	-741940	-1.1498e+06			424	1.0965	sed	48.649		1250	0	35.336	confiscated	village_green	7911702		other		0	0	100	0	0	1
Dolní Bukovsko	existing	346	-745152	-1.14557e+06			446	1.6125	sed	57.581		1275	1	29.899	confiscated	towns	10720580		other		0	0	12	85	3	3
Žimutice	existing	347	-749750	-1.1412e+06			444	2.5473	met	48.965		1250	1	30.765	confiscated	other	7850750		other		0	0	55	0	45	2
Březí u Týna nad Vltavou	abandoned	348	-758846	-1.14263e+06			491	3.3255	met	39.937		1250	0	16.905	remained	village_green	6934029		other		10	0	58	4	28	4
Horní Záhoří	existing	349	-769006	-1.12295e+06			484	3.6534	ign	55.999		1250	0	15.860	remained	other	3992559		other		0	50	50	0	0	2
Nevězice	existing	350	-771368	-1.10757e+06			441	3.4439	met	56.488		1250	0	21.762	remained	village_green	9838257		other		0	60	0	0	40	2
Čimelice	existing	351	-777530	-1.10801e+06			424	2.6495	ign	43.721		1250	0	18.788	confiscated	other	6996701		other		0	60	0	0	40	2
Dolní Ostrovec	existing	352	-774842	-1.11374e+06			385	2.7541	ign	26.730		1250	0	21.469	confiscated	other	5364991		other		0	100	0	0	0	1
Mirotice	existing	353	-780391	-1.11159e+06			410	3.1495	met	47.965		1250	0	26.045	remained	towns	8214312		other		100	0	0	0	0	1
Plíškovice	existing	354	-780221	-1.10208e+06			450	2.8564	met	47.759		1250	0	8.4039	confiscated	village_green	5181729		other		55	0	0	0	45	2
Chrášťovice	existing	355	-792047	-1.12071e+06			519	3.3539	met	39.711		1250	0	17.725	remained	village_green	8299788		other		100	0	0	0	0	1
Čížová	existing	356	-777500	-1.12021e+06			444	3.3969	ign	no data		1250	0	19.558	confiscated	other	6269918		other		43	0	0	0	57	2
Topělec	existing	357	-774492	-1.12233e+06			394	3.6255	met	25.722		1250	0	16.384	confiscated	other	4741211		other		50	0	0	0	50	2
Oldřichov	existing	358	-777056	-1.12472e+06			395	3.1031	ign	33.094		1250	0	18.793	confiscated	other	2770158		other		50	10	10	0	30	4
Písek	existing	359	-774284	-1.12616e+06			374	4.1006	met	49.528		1250	0	16.584	remained	towns	38041979		other		0	95	0	0	5	2
Hradiště	existing	360	-776393	-1.12702e+06			408	3.0615	met	34.094		1250	1	12.668	confiscated	other	5416071		other		70	30	0	0	0	2
Kestřany	existing	361	-780192	-1.12963e+06			373	2.0420	qua	38.865		1325	0	10.797	remained	other	11980635		other		20	30	0	0	50	3
Kváskovice	existing	363	-786574	-1.13787e+06			480	4.9557	met	38.395		1250	0	17.209	remained	village_green	3275512		other		0	100	0	0	0	1
Heřmaň	existing	364	-776448	-1.13429e+06			384	2.6873	met	41.100		1250	0	19.587	confiscated	village_green	7053194		other		85	0	15	0	0	2
Skály	existing	365	-774520	-1.13599e+06			383	2.5031	met	33.271		1250	1	22.702	confiscated	village_green	17748199		other		1	0	50	39	10	5
Myšenec	existing	366	-771260	-1.1361e+06			388	2.5331	qua	33.661		1250	0	26.226	remained	village_green	2178309		other		0	100	0	0	0	1
Krč	existing	367	-768828	-1.13961e+06			411	3.1853	sed	39.156		1250	0	27.992	remained	village_green	6013210		other		0	0	90	0	10	2
Újezdec	existing	368	-769590	-1.14466e+06			412	1.8661	met	38.971		1275	1	23.469	confiscated	village_green	11949621		other		0	35	55	0	10	3
Vodňany	existing	369	-774797	-1.14408e+06			403	1.8976	sed	37.003		1250	0	23.158	remained	towns	17616384		other		18	70	10	2	0	4
Munice	existing	370	-759459	-1.15576e+06			387	2.8375	met	27.843		1250	0	15.246	confiscated	village_green	5687518		other		0	85	0	0	15	2
České Budějovice	existing	371	-755828	-1.16615e+06			390	1.1725	qua	54.265		1250	0	13.931	remained	towns	346258		other		0	95	0	0	5	2
Branišov	existing	372	-761437	-1.16479e+06			402	1.7456	sed	28.831		1250	0	13.480	confiscated	village_green	5182858		flax		20	0	60	0	20	3
Dubné	existing	373	-764122	-1.16477e+06			409	2.2875	sed	26.746		1250	0	13.785	confiscated	village_green	5574937		flax		0	100	0	0	0	1
Brloh	existing	374	-775023	-1.16857e+06			562	7.1080	met	39.539		1275	0	5.3267	remained	hides	7537698		other		0	98	0	2	0	2
Holubov	existing	375	-768305	-1.17391e+06			516	6.9134	met	20.562		1300	0	4.0458	remained	village_green	10398529		other		0	100	0	0	0	1
Opalice	existing	376	-762296	-1.17535e+06			487	4.1590	met	39.662		1250	0	3.2971	remained	other	3008903		flax		80	20	0	0	0	2
Čertyně	existing	377	-763532	-1.17534e+06			508	4.7484	met	30.800		1250	0	2.5175	confiscated	other	6945683		flax		15	85	0	0	0	2
Chlumec	existing	379	-763074	-1.1768e+06			524	4.3297	met	38.036		1250	0	1.2002	remained	other	3241349		flax		60	40	0	0	0	2
Štěkře	existing	380	-764400	-1.17728e+06			535	5.0983	met	30.817		1250	0	3.1050	remained	other	2041501		flax		50	50	0	0	0	2
Krnín	existing	381	-762349	-1.1769e+06			521	3.7531	met	no data		1250	0	2.9038	remained	other	3241349		flax		100	0	0	0	0	1
Dolní Třebonín	existing	382	-762296	-1.17867e+06			526	3.1141	ign	41.953		1250	0	2.0450	remained	village_green	5826067		flax		0	95	0	0	5	2
Černice	existing	383	-764708	-1.1802e+06			509	4.1991	met	37.744		1250	0	11.702	remained	other	2287863		flax		0	50	0	0	50	2
Chvalšiny	existing	384	-776782	-1.17681e+06			570	7.1181	met	17.422		1250	0	9.7198	remained	towns	20214750		other		0	77	0	6	17	3
Kájov	existing	385	-773999	-1.18226e+06			543	7.1387	met	29.118		1250	0	6.4688	remained	other	9269949		flax		0	90	0	0	10	2
Český Krumlov	existing	387	-769896	-1.18262e+06			491	7.2876	met	41.139		1225	1	19.645	remained	towns	9728871		flax		72	18	0	0	10	3
Trhové Sviny	existing	389	-745998	-1.18253e+06			460	2.9955	sed	39.477		1250	0	23.445	confiscated	towns	14837997		flax		19	24	42	5	10	5
Benešov nad Černou	existing	390	-748491	-1.1947e+06			665	5.5750	ign	32.598		1250	0	16.086	confiscated	towns	12397210		flax		0	86	0	0	14	2
Tichá	existing	391	-757376	-1.20346e+06			656	4.1440	ign	22.960		1300	0	18.063	confiscated	hides	16903327		other		0	0	0	85	15	2
Cetviny	existing	392	-755651	-1.20645e+06			654	5.9062	ign	24.863		1300	0	16.691	confiscated	towns	6342935		other		0	0	50	42	8	5
Blansko	existing	393	-756273	-1.19234e+06			590	4.4224	ign	19.976		1250	0	15.823	confiscated	village_green	6114427		flax		17	17	60	6	0	5
Kaplice	existing	394	-757982	-1.19231e+06			542	4.0513	ign	34.367		1250	0	11.243	confiscated	towns	8072391		flax		0	100	0	0	0	1
Frymburk	existing	395	-783057	-1.19758e+06			736	5.8189	met	11.750		1250	1	26.058	remained	towns	54806027		flax		0	0	80	10	10	3
Svatý Kříž	existing	396	-667718	-1.11111e+06			494	3.0607	met	46.139		1350	1	8.9857	remained	other	7426850		flax		50	0	0	50	0	2
Bezděkov	existing	401	-798102	-1.00819e+06			235	2.2237	sed	48.044		1350	1	4.1173	confiscated	village_green	3837135		wheat		0	60	40	0	0	2
Divice	existing	402	-782695	-1.01607e+06			322	5.1783	sed	41.748		1350	1	4.0917	remained	other	4013777		wheat		0	30	20	0	50	3
Jeníkov	existing	403	-781603	-976695			246	2.6419	sed	50.918		1350	0	33.598	remained	other	3530470		other		0	40	0	0	60	2
Benešov nad Ploučnicí	existing	404	-740600	-969888			214	8.7018	no data	30.965		1350	0	45.974	confiscated	towns	5307635		flax		0	70	0	0	30	2
Rozhled	existing	405	-720371	-959001			527	7.5413	ign	26.362		1350	0	57.068	confiscated	dispersed	3987825		flax		0	0	0	80	20	4
Staré Křečany	existing	406	-724388	-948600			402	3.7933	qua	28.716		1350	0	27.814	confiscated	hides	19126787		flax		10	0	0	85	5	3
Zákupy	existing	407	-718063	-979380			269	2.9647	sed	41.717		1350	0	37.864	remained	towns	10288096		flax		0	0	0	70	30	2
Mříčná	existing	408	-661496	-996070			417	5.4714	sed	30.273		1350	1	24.007	remained	hides	10042790		flax		0	0	0	60	40	2
Čímyšl	existing	409	-675781	-1.00518e+06			308	4.7151	sed	55.210		1375	0	20.690	confiscated	other	7571796		flax		50	0	8	2	40	4
Zajakury	existing	410	-681602	-1.01072e+06			382	3.1221	no data	62.112		1313	0	25.604	confiscated	dispersed	2283172		other		80	20	0	0	0	2
Bystřice	existing	411	-679976	-1.01674e+06			289	2.9202	no data	85.923		1375	1	26.532	confiscated	village_green	5493738		other		77	0	22	1	0	3
Mlýnec	existing	412	-682574	-1.02543e+06			210	1.8777	no data	50.786		1325	1	37.973	remained	village_green	5770613		other		40	20	0	0	40	3
Dolní Javoří	existing	414	-655365	-1.01237e+06			349	5.5346	sed	30.975		1350	0	39.198	confiscated	other	1271556		other		50	0	0	50	0	2
Pecka	existing	415	-653295	-1.01057e+06			416	5.8879	sed	18.084		1313	1	8.8258	confiscated	towns	6047015		other		100	0	0	0	0	1
Těchlovice	existing	416	-649681	-1.04151e+06			278	1.7801	sed	46.717		1350	0	12.143	remained	village_green	3299135		wheat		0	100	0	0	0	1
Probluz	existing	417	-648840	-1.03739e+06			298	1.7543	no data	76.033		1350	1	29.501	remained	other	3611014		wheat		55	35	10	0	0	3
Mladé Buky	existing	418	-635836	-998488			487	8.1517	sed	27.850		1350	0	2.5319	confiscated	hides	10921230		other		0	35	0	65	0	2
Hlavňov	existing	419	-606898	-1.00724e+06			503	6.4183	sed	20.864		1350	0	18.598	remained	hides	4356452		flax		0	0	0	88	12	2
Radeč	existing	420	-626919	-1.01083e+06			417	4.9792	sed	30.610		1350	0	17.385	remained	hides	9802199		flax		0	10	0	90	0	2
Hořenice	existing	421	-633441	-1.02533e+06			265	2.4787	no data	78.377		1350	1	14.528	remained	village_green	3268316		flax		0	0	60	0	40	2
Nové Město nad Metují	existing	422	-616709	-1.03014e+06			328	3.6521	no data	54.355		1550	1	5.9422	confiscated	towns	7287745		flax		0	100	0	0	0	1
Výrava	existing	423	-630076	-1.03663e+06			253	1.3210	sed	70.169		1350	1	5.1148	remained	hides	8453608		flax		0	40	0	60	0	2
Přepychy	existing	424	-621126	-1.04177e+06			312	2.7455	sed	49.830		1313	1	16.873	confiscated	hides	9387302		flax		0	0	5	75	20	3
Lipovka	existing	425	-611411	-1.04926e+06			326	3.0460	sed	53.555		1313	1	6.9627	confiscated	other	7905138		flax		0	15	0	35	50	3
Srch	existing	426	-647665	-1.05578e+06			231	1.1321	no data	37.172		1350	1	10.056	remained	village_green	4194188		wheat		0	100	0	0	0	1
Mikulovice	existing	427	-647692	-1.06611e+06			253	1.1257	sed	85.299		1350	1	13.747	remained	other	2235023		wheat		0	80	20	0	0	2
Licibořice	existing	428	-650586	-1.07847e+06			402	4.2325	ign	53.528		1313	0	10.644	remained	other	9262651		other		60	0	0	0	40	2
Raná	existing	429	-636968	-1.08885e+06			496	2.6888	met	42.313		1350	0	18.565	remained	hides	5068687		flax		0	0	20	50	30	3
Hnátnice	existing	430	-600029	-1.06871e+06			377	5.6784	sed	30.224		1350	0	20.982	remained	hides	11321057		flax		0	0	0	80	20	2
Sopotnice	existing	431	-606567	-1.0631e+06			353	6.3787	sed	41.093		1325	0	20.421	remained	hides	13567847		flax		0	0	0	95	5	2
Heřmaneč	existing	432	-694803	-1.1568e+06			621	4.3377	ign	16.251		1350	0	26.285	confiscated	hides	5099847		no data		0	0	0	55	45	2
Jílovice	existing	433	-738880	-1.1778e+06			497	1.8287	sed	14.204		1350	0	6.4699	confiscated	hides	13249669		flax		0	0	50	30	20	3
Malšín	existing	436	-773954	-1.19699e+06			797	7.4151	met	22.990		1350	0	28.198	remained	hides	7249233		flax		0	80	0	20	0	2
Prachatice	existing	437	-789780	-1.15711e+06			578	9.2974	met	24.271		1350	0	16.648	remained	towns	20347567		flax		70	18	0	0	12	3
Lhota pod Kůstrým	existing	438	-808448	-1.1349e+06			667	6.4173	met	30.274		1375	0	7.8659	remained	other	1721113		flax		100	0	0	0	0	1
Kraselov	existing	439	-800360	-1.13141e+06			593	5.9722	met	31.832		1350	0	27.791	confiscated	other	6793855		flax		0	60	0	0	40	2
Nestanice	existing	440	-773809	-1.14932e+06			440	2.4393	sed	38.743		1350	0	19.163	confiscated	village_green	4331029		flax		0	100	0	0	0	1
Budičovice	existing	442	-775148	-1.13642e+06			392	2.4782	met	no data		1400	0	23.936	confiscated	other	17748199		other		5	0	45	0	50	4
Žďár	existing	443	-769732	-1.13528e+06			380	3.3075	qua	49.013		1350	0	11.441	remained	village_green	4825448		other		0	0	100	0	0	1
Stará Dobev	existing	446	-781694	-1.12653e+06			386	3.3078	met	47.395		1350	0	18.842	confiscated	other	7408002		other		0	50	0	0	50	2
Vrcovice	existing	448	-771849	-1.12239e+06			413	3.9167	ign	32.718		1375	0	16.451	confiscated	village_green	5516085		other		10	90	0	0	0	2
Dobešice	existing	449	-765951	-1.12519e+06			434	3.5754	qua	55.473		1375	0	11.400	confiscated	other	3264181		other		0	85	0	0	15	2
Podolí	existing	450	-761673	-1.12196e+06			460	3.7620	met	42.202		1350	0	16.743	remained	other	8965483		other		0	100	0	0	0	1
Probulov	existing	451	-771672	-1.10575e+06			459	3.6249	ign	50.003		1350	0	15.572	confiscated	village_green	3474288		other		0	100	0	0	0	1
Staré Sedlo	existing	452	-769878	-1.10467e+06			424	4.2162	met	54.374		1350	1	17.347	confiscated	towns	9033329		other		0	80	0	0	20	2
Balkova Lhota	existing	453	-739035	-1.1149e+06			495	2.5385	ign	54.690		1375	0	33.539	remained	other	3553716		other		0	60	0	0	40	2
Horská Kvilda	existing	454	-820875	-1.1475e+06			1068	5.9629	met	31.729		1350	0	23.122	remained	other	29886190		other		20	0	0	0	80	2
Nezdice na Šumavě	existing	455	-815070	-1.13547e+06			624	8.4351	met	31.811		1350	0	22.048	confiscated	other	10929315		flax		50	0	25	0	25	3
Sedlečko	existing	457	-819122	-1.11979e+06			503	4.8574	ign	41.262		1350	0	18.615	remained	other	3020651		flax		0	0	0	0	100	1
Bolešiny	existing	460	-829144	-1.10671e+06			418	3.8485	met	44.213		1300	0	22.001	remained	village_green	5309400		other		0	40	60	0	0	2
Dřevec	existing	463	-807346	-1.04677e+06			434	2.6995	met	56.583		1350	0	21.426	remained	village_green	3985423		other		0	0	95	5	0	2
Svinná	existing	464	-802646	-1.0561e+06			441	4.5454	qua	56.420		1350	0	14.135	remained	other	6283916		other		90	10	0	0	0	2
Cetkov	abandoned	465	-798688	-1.06232e+06			520	4.9645	sed	12.414		1300	0	16.342	remained	no data	13981020		other		0	95	0	0	5	2
Černice	existing	466	-820636	-1.07543e+06			336	3.1368	met	52.984		1350	1	8.6975	remained	other	5005821		other		0	0	80	0	20	2
Krupá	existing	468	-790163	-1.02635e+06			365	3.2705	sed	54.203		1350	0	17.951	remained	village_green	7424079		wheat		0	0	0	100	0	2
Kyšice	existing	469	-765073	-1.03944e+06			395	2.3434	qua	71.462		1350	0	17.065	remained	village_green	4797461		wheat		0	85	0	0	15	2
Čelina	existing	470	-754973	-1.08116e+06			344	6.4095	ign	51.788		1350	0	3.1250	remained	other	6113698		other		100	0	0	0	0	1
Bedrč	existing	472	-725876	-1.07669e+06			314	4.4184	ign	39.377		1350	1	12.967	confiscated	other	40219988		other		50	0	0	0	50	2
Štíhlice	existing	473	-718560	-1.05553e+06			380	3.0845	ign	64.866		1350	0	16.426	remained	other	5192798		wheat		0	70	0	0	30	2
Stupice	existing	474	-727233	-1.04905e+06			292	1.5421	qua	81.671		1350	1	2.3381	remained	other	1858555		wheat		35	30	15	0	20	4
Kaňk	existing	475	-684053	-1.06319e+06			259	2.2329	no data	73.518		1375	0	15.955	remained	other	2325971		wheat		0	100	0	0	0	1
Semtěš	existing	476	-667059	-1.06719e+06			275	2.4728	met	57.963		1350	0	12.087	remained	other	5009821		wheat		0	0	95	0	5	2
Býchory	existing	478	-682823	-1.05313e+06			214	1.7810	sed	61.033		1350	0	12.422	remained	village_green	6525941		wheat		0	85	0	0	15	2
Velim	existing	479	-694562	-1.05252e+06			207	1.3748	sed	78.296		1350	1	13.159	remained	village_green	12544929		wheat		22	33	0	45	0	3
Předhradí	existing	480	-691041	-1.04945e+06			191	0.9051	no data	68.354		1350	0	18.595	remained	other	2404326		wheat		0	0	60	0	40	2
Vrbice	existing	481	-684090	-1.04028e+06			209	1.3209	sed	73.876		1300	0	7.9301	confiscated	village_green	5840375		wheat		0	0	30	60	10	3
Chvalovice	existing	482	-694809	-1.041e+06			187	0.5727	no data	74.179		1350	0	16.587	remained	village_green	3790117		wheat		30	50	20	0	0	3
Záluží	existing	484	-718798	-1.03993e+06			202	1.3913	qua	81.930		1325	1	19.550	confiscated	other	2256120		wheat		0	100	0	0	0	1
Vesce	abandoned	485	-720542	-1.03546e+06			170	1.4139	no data	68.526		1350	0	20.516	remained	dispersed	3143139		wheat		0	80	0	20	0	2
Benátky nad Jizerou	existing	486	-711157	-1.02437e+06			239	2.1320	no data	63.998		1350	1	11.646	remained	towns	4224458		wheat		0	100	0	0	0	1
Chvistonosy	abandoned	487	-693578	-1.01001e+06			232	1.5626	no data	63.877		1300	0	28.227	remained	no data	5429349		other		0	60	0	0	40	2
Kašperské Hory	existing	488	-819624	-1.13802e+06			738	9.7142	met	27.827		1350	0	27.947	remained	towns	11296242		flax		0	60	0	0	40	2
Sušice	existing	489	-820778	-1.12806e+06			476	7.9338	met	31.794		1250	0	24.555	remained	towns	16601530		flax		0	90	0	0	10	2
Kolinec	existing	490	-825376	-1.1196e+06			535	5.7073	met	28.263		1213	0	24.455	confiscated	towns	7891572		flax		65	0	0	0	35	2
Zbynice	existing	491	-821114	-1.12163e+06			530	5.6698	ign	27.128		1250	0	14.905	confiscated	other	5335290		flax		0	85	0	0	15	2
Chanovice	existing	492	-803739	-1.11105e+06			549	2.7986	ign	22.675		1275	0	10.045	remained	village_green	4582966		other		70	0	0	0	30	2
Oselce	existing	493	-806366	-1.10695e+06			591	4.5639	met	42.083		1250	1	11.701	remained	other	7590888		other		0	70	0	0	30	2
Štipoklasy	existing	494	-816822	-1.10961e+06			603	4.6086	met	34.488		1250	0	8.0456	remained	other	5224058		other		0	50	0	0	50	2
Neurazy	existing	495	-817661	-1.10481e+06			483	4.9676	ign	38.510		1250	0	6.8308	remained	village_green	5181527		other		0	35	35	0	30	3
Vojovice	existing	496	-818211	-1.10222e+06			461	4.3762	ign	27.707		1250	0	23.685	remained	village_green	4192518		other		0	60	10	5	25	4
Klatovy	existing	498	-834315	-1.10752e+06			420	3.0786	ign	59.335		1250	0	17.392	remained	towns	26978531		flax		60	10	20	0	10	4
Lhovice	existing	499	-834313	-1.09531e+06			408	4.6323	met	41.198		1250	0	0.0640	remained	village_green	4452483		other		0	0	90	0	10	2
Pivoň	existing	500	-872522	-1.09119e+06			605	7.2029	met	24.887		1250	0	5.4218	remained	other	2893442		other		0	0	50	20	30	3
Poběžovice	existing	501	-867490	-1.08934e+06			437	3.6618	met	36.682		1250	0	15.792	confiscated	towns	7310045		other		0	0	90	0	10	2
Bor	existing	504	-865828	-1.06697e+06			477	2.2097	ign	45.106		1250	0	23.356	remained	towns	15011607		other		0	60	30	0	10	3
Pernolec	existing	505	-871588	-1.05901e+06			485	2.4625	met	43.173		1250	0	13.197	confiscated	village_green	3481696		flax		0	0	37	38	25	3
Lhotka	existing	506	-829612	-1.05451e+06			487	3.1713	met	29.816		1250	0	22.505	confiscated	other	3422659		other		0	0	100	0	0	1
Kožlany	existing	507	-806361	-1.04432e+06			427	2.6665	met	50.015		1250	0	20.826	remained	hides	13812641		other		0	0	82	6	12	3
Letkov	existing	508	-816695	-1.07251e+06			388	3.6622	met	38.708		1250	1	15.223	remained	other	4703931		other		20	80	0	0	0	2
Radčice	existing	509	-825818	-1.06751e+06			312	2.5298	sed	58.524		1250	1	16.613	remained	other	4071385		other		0	0	100	0	0	1
Plzeň	existing	510	-822408	-1.06972e+06			319	2.4595	qua	60.127		1250	0	10.204	remained	towns	23627832		other		9	54	23	0	14	4
Vejprnice	existing	511	-829909	-1.07053e+06			329	2.2411	sed	38.054		1250	1	13.060	remained	other	10280012		other		0	65	0	0	35	2
Přeštice	existing	512	-828747	-1.08841e+06			357	2.7088	qua	58.192		1250	1	18.917	remained	towns	12318029		other		0	68	0	0	32	2
Veselá	existing	513	-807281	-1.07776e+06			449	3.6344	met	53.033		1213	0	16.270	remained	other	3052690		other		0	50	0	0	50	2
Číčov	existing	514	-802479	-1.08584e+06			555	3.5071	met	53.126		1250	0	12.674	remained	village_green	3992602		other		0	90	0	0	10	2
Spálené Poříčí	existing	515	-808427	-1.08676e+06			418	3.5706	met	42.355		1250	1	7.8448	remained	towns	12697563		other		0	53	0	3	44	3
Vlčice	existing	516	-813287	-1.09105e+06			390	3.9694	met	35.614		1250	0	5.7819	remained	other	5832017		other		0	90	0	0	10	2
Žďár	existing	517	-810840	-1.09323e+06			414	4.6258	met	55.787		1250	0	19.116	remained	other	3202281		other		60	40	0	0	0	2
Tlestko	existing	518	-810774	-1.03462e+06			528	3.0462	met	57.462		1250	0	16.376	remained	village_green	2412074		wheat		20	0	70	10	0	3
Rakovník	existing	519	-791510	-1.03419e+06			322	3.8772	qua	63.088		1250	1	11.324	remained	towns	18501366		wheat		10	65	10	0	15	4
Lišany	existing	520	-789925	-1.02939e+06			340	3.2042	qua	60.745		1250	1	18.320	confiscated	village_green	8925020		wheat		0	0	65	1	34	3
Tuchlovice	existing	521	-772539	-1.03315e+06			389	2.4275	sed	70.432		1300	1	16.695	remained	village_green	8700833		wheat		0	0	100	0	0	1
Stochov	existing	522	-774341	-1.03171e+06			449	2.5659	sed	62.360		1250	0	14.363	remained	village_green	1808797		wheat		0	35	20	0	45	3
Čelechovice	existing	523	-774505	-1.02939e+06			399	2.6429	sed	59.650		1200	1	9.4009	confiscated	village_green	3850940		wheat		0	0	100	0	0	1
Chýnice	existing	525	-755336	-1.05161e+06			328	2.8173	qua	64.929		1250	1	23.786	remained	other	4202144		wheat		0	100	0	0	0	1
Hudlice	existing	526	-776598	-1.05242e+06			395	6.1072	met	53.458		1250	0	17.189	remained	village_green	20752903		other		0	0	75	25	0	2
Neumětely	existing	528	-773685	-1.06499e+06			316	2.7805	qua	49.669		1250	1	24.442	remained	village_green	9367435		other		0	0	50	9	41	3
Březnice	existing	530	-784515	-1.09669e+06			467	2.4294	ign	53.590		1250	0	14.810	confiscated	towns	9909234		other		0	67	0	0	33	2
Příbram	existing	531	-778284	-1.08283e+06			506	4.0867	qua	45.061		1250	0	13.589	remained	towns	14334402		other		0	71	0	0	29	2
Trhové Dušníky	existing	532	-777647	-1.08004e+06			453	4.0199	met	38.698		1250	0	22.622	remained	village_green	6904503		other		0	37	0	0	63	2
Zalužany	existing	533	-775168	-1.09976e+06			469	2.7847	ign	52.060		1250	0	16.984	confiscated	village_green	9565264		other		24	0	41	0	35	3
Vletice	existing	535	-758057	-1.09512e+06			375	6.7677	met	32.161		1250	0	15.194	remained	other	4696338		other		100	0	0	0	0	1
Libčice	existing	536	-755903	-1.07858e+06			393	5.8153	ign	33.897		1250	0	22.777	remained	village_green	6723809		other		50	15	0	0	35	3
Sedlčany	existing	537	-749008	-1.09036e+06			352	4.2196	ign	52.888		1250	0	21.619	remained	towns	11732567		other		0	95	0	0	5	2
Kosova Hora	existing	538	-745772	-1.09128e+06			380	4.4032	ign	41.880		1250	0	15.535	confiscated	towns	7369604		other		75	0	0	0	25	2
Kamenný Újezdec	existing	541	-739478	-1.0693e+06			249	5.5678	ign	54.562		1250	0	9.4300	remained	other	3436096		other		100	0	0	0	0	1
Benešov	existing	542	-728270	-1.07915e+06			362	3.4625	qua	no data		1250	0	0.3271	confiscated	towns	40219988		other		7	0	46	47	0	5
Rataje nad Sázavou	existing	545	-708281	-1.07521e+06			353	5.7951	met	41.360		1288	0	5.8746	remained	towns	7941435		other		10	35	0	0	55	3
Bělčice	existing	546	-718909	-1.07365e+06			444	5.1959	ign	54.857		1275	0	6.4832	remained	other	5016568		other		100	0	0	0	0	1
Hradové Střimelice	existing	547	-717488	-1.06726e+06			396	6.0840	met	42.196		1250	0	2.1607	remained	village_green	4888959		other		0	60	40	0	0	2
Horní Bučice	existing	549	-672013	-1.07019e+06			231	1.0938	no data	91.875		1250	0	11.960	remained	dispersed	2604677		wheat		0	0	65	0	35	2
Kutná Hora	existing	550	-684734	-1.06618e+06			263	2.8418	no data	73.371		1250	1	2.0782	remained	towns	14441327		wheat		0	80	0	0	20	2
Sokoleč	existing	551	-694015	-1.04866e+06			192	0.9008	no data	48.194		1288	0	10.211	remained	village_green	6280836		wheat		9	0	73	18	0	3
Vlkov pod Oškobrhem	existing	552	-685176	-1.0429e+06			233	1.2157	sed	75.283		1250	0	17.316	remained	other	1422594		wheat		0	80	0	0	20	2
Kněžice	existing	553	-675651	-1.03277e+06			226	1.4036	sed	51.809		1250	0	28.710	remained	other	11062092		wheat		0	35	25	0	40	3
Říčany	existing	554	-727644	-1.05582e+06			339	2.2843	met	54.292		1250	1	17.287	remained	towns	10059621		wheat		0	100	0	0	0	1
Mukařov	existing	555	-721545	-1.0564e+06			429	2.4929	ign	59.640		1250	0	13.192	remained	other	2391222		wheat		50	50	0	0	0	2
Třebohostice	existing	556	-722294	-1.05143e+06			338	2.1194	qua	43.752		1250	1	18.028	confiscated	village_green	4318360		wheat		0	0	95	0	5	2
Úvaly	existing	557	-721159	-1.04751e+06			248	1.7581	met	53.740		1275	1	19.216	remained	village_green	10966391		wheat		0	10	50	0	40	3
Aldašín	abandoned	558	-715410	-1.06019e+06			433	3.8596	sed	19.251		1250	0	7.9373	remained	no data	12916634		other		0	0	45	5	50	3
Český Brod	existing	559	-711902	-1.0487e+06			222	2.0893	sed	76.616		1250	1	11.026	confiscated	towns	7348955		wheat		0	100	0	0	0	1
Kounice	existing	561	-711709	-1.04491e+06			210	1.9397	sed	72.940		1250	1	9.4221	confiscated	village_green	11301975		wheat		20	5	10	5	60	5
Svémyslice	existing	562	-725812	-1.03868e+06			240	1.1319	qua	86.511		1250	1	18.789	remained	other	3450285		wheat		60	40	0	0	0	2
Hlavenec	existing	563	-720623	-1.02893e+06			195	1.5349	sed	78.269		1250	1	22.931	remained	village_green	14718952		wheat		0	100	0	0	0	1
Sedlčánky	existing	564	-715702	-1.03758e+06			173	1.2627	no data	no data		1250	0	14.265	remained	village_green	4650417		wheat		42	25	33	0	0	3
Přerov nad Labem	existing	565	-713120	-1.03886e+06			179	1.3334	no data	45.557		1250	1	11.394	remained	village_green	10668314		wheat		0	0	50	0	50	2
Slivínko	existing	566	-717689	-1.0222e+06			282	2.3018	sed	66.878		1250	1	25.735	remained	village_green	3252394		wheat		100	0	0	0	0	1
Krpy	existing	567	-720287	-1.01898e+06			236	2.4335	no data	62.582		1250	1	28.525	confiscated	village_green	7244439		wheat		20	70	0	0	10	3
Úhelnice	existing	568	-696384	-1.00874e+06			242	1.5298	sed	43.650		1250	0	9.3696	remained	other	3282199		other		0	95	0	0	5	2
Všeborsko	existing	569	-692044	-1.00799e+06			249	2.0638	sed	31.495		1250	0	10.864	remained	other	7653445		other		60	0	15	0	25	3
Horní Bousov	existing	570	-688147	-1.0083e+06			288	2.3356	no data	61.058		1250	1	13.926	remained	other	6338733		other		0	63	0	0	37	2
Dolní Bousov	existing	571	-687740	-1.01092e+06			242	2.8763	sed	58.687		1275	1	15.952	confiscated	towns	8806933		other		15	0	55	15	15	5
Mnichovo Hradiště	existing	572	-697329	-1.00025e+06			242	2.6282	sed	76.247		1250	1	1.9014	confiscated	towns	6203159		flax		0	0	0	85	15	2
Údlice	existing	574	-805024	-994486			289	1.6976	sed	58.175		1275	1	4.0155	remained	towns	7774244		other		0	0	80	0	20	2
Květnov	existing	575	-809930	-984746			631	7.3669	met	9.9248		1450	0	7.1595	remained	hides	5673675		other		100	0	0	0	0	1
Okna	existing	576	-718564	-996847			284	3.3058	sed	55.066		1250	0	19.611	confiscated	hides	5659459		other		25	0	0	75	0	2
Komárov	existing	577	-674972	-995530			643	6.9353	ign	23.022		1313	0	24.578	remained	dispersed	3547866		flax		50	0	50	0	0	2
Dobruška	existing	578	-616777	-1.03595e+06			297	2.4028	sed	44.729		1250	1	10.758	confiscated	towns	10075124		flax		0	20	80	0	0	2
Hradec Králové	existing	579	-641026	-1.04239e+06			248	0.8149	no data	60.487		850	1	7.4204	remained	towns	3447459		wheat		0	0	0	0	100	1
Malšova Lhota	existing	580	-637599	-1.04298e+06			233	1.2558	no data	50.268		1350	0	9.2181	remained	other	1937930		flax		75	0	25	0	0	2
Peklo	existing	581	-608111	-1.05504e+06			335	3.9550	sed	54.298		1450	0	22.816	confiscated	hides	3457310		flax		25	0	0	75	0	2
Vrbice	existing	582	-612866	-1.05905e+06			423	3.8083	sed	51.217		1200	0	22.329	remained	hides	2426463		flax		25	0	10	65	0	3
Zdechovice	existing	583	-669762	-1.06078e+06			241	2.5272	no data	29.692		1250	0	13.862	remained	other	6166768		wheat		0	30	0	0	70	2
Okrouhlice	existing	584	-673109	-1.10339e+06			411	3.0903	met	51.457		1250	0	20.190	confiscated	other	2232018		other		0	0	90	5	5	3
Dlouhá Ves	existing	585	-660526	-1.1109e+06			467	3.6624	met	39.121		1250	0	18.996	remained	hides	10813502		flax		0	0	0	95	5	2
Stříbro	existing	586	-848832	-1.065e+06			402	3.7938	no data	44.317		850	1	0.1757	confiscated	towns	18746254		other		0	100	0	0	0	1
Tisová	existing	587	-869344	-1.06037e+06			500	2.0011	ign	43.592		1250	0	20.853	confiscated	village_green	4510035		flax		0	0	55	10	35	3
Roztoky	existing	588	-743363	-1.03497e+06			184	4.1194	no data	53.102		1250	1	7.5240	remained	other	5367589		wheat		14	0	21	1	64	4
Zbuzany	existing	589	-753346	-1.04869e+06			358	2.5370	qua	70.556		1150	1	8.4382	remained	other	4919632		wheat		0	100	0	0	0	1
Neveklov	existing	590	-739871	-1.0809e+06			411	4.8329	ign	43.683		1250	0	12.043	confiscated	towns	8726848		other		0	30	50	0	20	3
Domašín	existing	591	-715868	-1.08858e+06			379	3.7049	no data	34.381		1250	0	8.8368	confiscated	village_green	10410869		other		0	0	90	0	10	2
Hradsko	existing	592	-725960	-1.00681e+06			322	4.5772	sed	68.633		1050	1	27.688	confiscated	other	5645926		other		100	0	0	0	0	1
Bubeneč	existing	593	-743521	-1.04103e+06			207	4.2504	qua	69.695		1150	1	1.5719	remained	other	4440735		wheat		8	9	0	0	83	3
Hostovice	existing	594	-641384	-1.06544e+06			239	0.9607	no data	56.167		1150	1	7.0217	remained	village_green	4947862		wheat		15	0	85	0	0	2

## Sheet: DATA_pro_R
ID	altitude	terrain_undulation	geology	soil_fertility	arch_dating	ancient_settlement_area	monasteries	nationality	confiscates	settlement_type	cadastre_area	agriculture_16	agriculture_17	A	B	C	D	E	diversity
2	449	6.5770	met	21.395	1450	0	3.0704	czech	remained	village_green	5811460	other	other	0	0	100	0	0	2
4	501	5.5638	no data	24.173	1450	0	12.567	german	remained	other	1707046	flax	other	60	5	0	35	0	3
6	428	1.9743	met	41.648	1450	0	27.927	czech	confiscated	village_green	4710610	flax	other	2	0	80	0	18	3
7	433	3.3761	ign	18.017	1450	0	18.200	czech	confiscated	dispersed	6269918	other	other	50	0	0	0	50	2
9	405	3.6054	met	56.027	1450	0	19.900	czech	remained	village_green	10648852	other	other	0	15	0	45	40	3
10	478	2.7443	met	42.939	1450	0	19.770	czech	remained	towns	1920948	other	mining	15	70	0	0	15	3
12	544	4.2962	ign	36.912	1450	0	27.232	german	confiscated	towns	11574757	other	other	0	0	38	10	52	4
13	454	2.4651	no data	37.389	1450	0	31.290	czech	confiscated	hides	10466025	other	other	0	0	35	65	0	2
15	512	4.3697	ign	29.197	1450	0	9.1418	czech	confiscated	other	2059701	other	other	80	0	0	20	0	2
16	533	3.1448	ign	37.746	1450	0	9.9399	czech	confiscated	dispersed	3899680	other	other	100	0	0	0	0	1
17	558	3.5781	ign	26.834	1475	0	5.4718	czech	remained	other	2894261	other	other	100	0	0	0	0	1
18	277	2.4945	sed	60.713	1450	0	9.9839	czech	confiscated	village_green	1797940	other	wheat	75	0	17	8	0	3
19	426	2.7266	sed	60.739	1450	0	10.065	czech	remained	village_green	2187411	flax	flax	0	0	0	100	0	1
20	531	2.9927	met	51.607	1450	0	20.105	german	confiscated	village_green	12388557	wheat	wine_hop_wheat	0	0	90	0	10	2
21	576	3.9064	ign	28.601	1475	0	18.043	czech	remained	dispersed	6635034	other	mining	0	20	0	0	80	2
24	366	4.8525	no data	50.956	1450	0	3.0354	czech	confiscated	other	3351326	other	other	0	47	33	3	17	5
25	402	4.6743	ign	33.044	1450	0	11.367	czech	remained	village_green	1831610	other	wheat	100	0	0	0	0	1
26	286	2.4859	no data	70.371	1450	0	12.647	czech	remained	other	3191532	other	flax	80	10	0	0	10	3
27	603	9.2151	met	18.227	1450	1	37.178	czech	confiscated	hides	5662915	other	flax	55	0	0	45	0	2
28	396	7.1659	sed	32.571	1450	0	37.452	czech	confiscated	hides	6637223	flax	flax	10	0	0	80	10	3
29	358	3.6287	sed	22.479	1425	0	26.494	czech	no data	no data	3388212	other	other	10	40	0	0	50	3
30	360	3.7956	sed	17.269	1475	1	37.207	czech	confiscated	other	1900653	other	flax	100	0	0	0	0	1
31	496	5.4843	sed	31.296	1450	1	37.104	czech	confiscated	hides	4723736	flax	flax	0	0	0	100	0	1
32	316	4.1989	sed	59.236	1450	0	6.1426	czech	remained	dispersed	1953634	other	other	0	90	0	0	10	2
33	238	0.7696	no data	74.817	1450	1	16.989	czech	remained	towns	4027543	wheat	wheat	0	60	0	0	40	2
34	377	4.1840	sed	38.628	1450	0	17.418	czech	confiscated	hides	10109047	flax	flax	0	0	0	100	0	1
35	446	6.5120	met	51.681	1450	0	18.786	czech	confiscated	other	4293100	flax	flax	0	0	0	60	40	2
36	543	6.9763	met	38.444	1450	0	21.111	czech	remained	other	1845181	flax	flax	0	0	0	30	70	2
38	329	3.6700	sed	42.005	1513	1	21.949	czech	confiscated	hides	5669327	flax	other	0	0	0	80	20	2
39	288	3.7934	no data	45.142	1450	0	24.567	czech	remained	other	3726114	flax	other	0	60	0	0	40	2
40	737	10.672	met	22.208	1550	0	26.536	german	remained	towns	47408862	flax	mining	95	5	0	0	0	2
41	315	8.3275	met	51.467	1600	0	14.008	czech	remained	other	14845198	other	wine_hop_wheat	80	20	0	0	0	2
42	174	1.3992	no data	60.573	1550	1	18.345	czech	remained	dispersed	30584376	wheat	wheat	20	35	0	0	45	3
43	477	3.4318	met	41.589	1550	0	16.887	czech	remained	other	3742567	flax	other	20	20	30	20	10	5
44	569	3.1044	ign	38.129	1550	0	17.947	czech	confiscated	other	2268989	other	other	100	0	0	0	0	1
45	376	3.9100	ign	25.606	1550	0	41.237	czech	remained	other	7381352	other	other	30	0	0	0	70	2
46	450	2.0344	sed	35.829	1550	0	17.965	czech	confiscated	other	11955089	other	other	100	0	0	0	0	1
47	361	6.2244	sed	37.052	1550	0	44.595	czech	no data	other	2649304	flax	flax	20	0	0	80	0	2
48	682	11.833	met	21.348	1588	0	29.893	german	confiscated	no data	31939978	other	flax	50	0	0	50	0	2
49	287	3.5081	sed	60.623	1525	0	32.025	czech	confiscated	village_green	1870510	other	flax	40	0	0	25	35	3
50	309	2.5688	no data	77.871	1525	0	37.877	czech	confiscated	village_green	894359	other	flax	55	0	0	20	25	3
51	341	4.4839	sed	45.224	1525	0	40.138	czech	confiscated	other	2097089	other	flax	100	0	0	0	0	1
52	462	4.9756	sed	29.411	1550	0	38.189	czech	confiscated	dispersed	1119184	other	flax	0	0	0	85	15	2
53	482	6.0018	sed	40.108	1525	0	6.8838	czech	confiscated	other	923035	other	other	60	0	0	40	0	2
54	260	1.6791	no data	73.400	1550	1	22.907	czech	no data	other	11831694	flax	wheat	0	100	0	0	0	1
55	430	3.1256	no data	61.652	1525	0	22.160	czech	no data	other	1318393	flax	other	60	0	0	40	0	2
56	420	4.1511	sed	39.145	1575	0	15.368	czech	remained	dispersed	4250514	flax	other	50	0	0	50	0	2
57	351	4.0283	sed	49.731	1550	1	13.753	czech	confiscated	hides	3877415	flax	other	0	0	0	85	15	2
58	539	6.1286	no data	24.238	1650	0	19.159	german	remained	village_green	4899255	flax	other	0	50	50	0	0	3
59	176	1.3496	sed	53.186	1650	0	16.330	czech	remained	dispersed	4650417	wheat	wheat	20	80	0	0	0	2
60	179	1.6767	no data	66.131	1650	1	41.770	czech	remained	dispersed	5012197	wheat	wheat	20	40	0	40	0	3
61	324	5.0412	qua	37.842	1750	0	18.286	czech	remained	dispersed	6679697	wheat	wheat	0	60	0	0	40	2
62	879	7.7267	met	25.458	1750	0	19.382	german	remained	dispersed	83821576	other	other	0	0	25	50	25	3
63	446	2.4179	met	58.103	1050	0	7.1658	czech	confiscated	towns	15068303	other	wheat	0	0	100	0	0	1
64	397	3.9688	no data	38.164	1050	1	27.931	czech	remained	village_green	4176947	other	other	0	0	90	0	10	3
65	363	2.4281	met	44.600	1050	0	23.110	czech	remained	other	8296839	other	other	0	0	90	0	10	2
66	500	3.0229	met	44.775	1050	0	34.519	czech	confiscated	other	2114813	other	other	0	80	0	0	20	2
67	387	1.5557	qua	17.967	1050	0	4.8311	czech	confiscated	village_green	14205455	other	other	0	100	0	0	0	1
68	249	1.5509	no data	87.060	1050	1	14.668	czech	confiscated	hides	1200730	other	wheat	0	30	0	40	30	3
69	230	2.2956	sed	72.475	1050	0	7.8533	czech	remained	village_green	4553144	wheat	wine_hop_wheat	0	0	0	90	10	2
70	227	2.6610	no data	54.752	1250	1	13.399	czech	remained	village_green	7897019	wheat	wine_hop_wheat	0	0	26	46	28	3
71	248	1.1193	no data	78.035	1050	1	7.5482	czech	remained	towns	5775018	wheat	wheat	0	80	0	0	20	2
72	307	2.2679	sed	70.366	1050	1	20.714	czech	confiscated	other	9752078	other	flax	0	0	0	90	10	2
73	294	2.0950	qua	74.766	1050	1	7.8194	czech	remained	village_green	5330586	flax	flax	0	0	0	100	0	1
74	385	1.4988	qua	39.165	1050	0	9.8402	czech	confiscated	other	6606321	flax	other	0	100	0	0	0	1
75	389	3.5473	sed	64.372	1050	1	7.2071	czech	remained	village_green	9105265	wheat	wine_hop_wheat	0	0	50	45	5	3
76	434	4.1509	no data	46.135	1050	1	5.0015	czech	confiscated	village_green	14199737	wheat	wine_hop_wheat	5	0	60	0	35	3
77	212	5.7089	qua	58.607	1050	0	0.1274	czech	remained	other	3553714	wheat	wheat	10	50	40	0	0	3
78	334	2.0983	met	65.431	1050	1	5.2577	czech	confiscated	other	5056686	other	other	0	0	40	0	60	2
80	315	6.9134	met	28.166	1050	1	13.228	czech	remained	other	3469263	other	other	30	0	0	0	70	2
81	265	3.1648	sed	56.754	1050	1	15.979	czech	confiscated	other	5042889	flax	flax	40	0	60	0	0	2
82	196	1.4118	sed	69.853	1050	1	21.015	czech	confiscated	village_green	9319234	wheat	wheat	50	30	0	0	20	3
83	255	1.7863	sed	35.607	1100	0	9.0060	czech	remained	village_green	9343257	wheat	wheat	100	0	0	0	0	1
84	209	0.8758	no data	42.812	1000	1	23.464	czech	remained	village_green	11689513	wheat	wheat	28	0	55	10	7	4
85	277	2.6477	sed	80.214	1050	0	20.856	czech	remained	other	4697282	wheat	wine_hop_wheat	80	0	0	0	20	2
86	170	1.2513	no data	42.182	1050	1	24.700	czech	remained	other	3721568	wheat	wine_hop_wheat	50	0	50	0	0	2
87	164	1.0707	no data	56.060	1050	1	1.6545	czech	no data	other	2689444	wheat	wine_hop_wheat	0	40	60	0	0	2
88	164	0.5161	no data	39.284	1050	1	2.2624	czech	remained	other	7597380	wheat	wine_hop_wheat	5	55	0	0	40	3
89	305	4.2075	qua	49.106	1088	1	7.1788	czech	remained	village_green	3524894	wheat	wine_hop_wheat	50	0	30	0	20	3
90	246	4.8833	qua	67.883	1050	0	1.7698	czech	remained	village_green	2421093	wheat	wheat	70	0	0	0	30	2
91	264	3.3494	sed	77.636	1050	1	13.905	czech	confiscated	village_green	4990084	wheat	wine_hop_wheat	60	35	0	5	0	3
92	248	3.5039	qua	65.679	1850	0	4.7074	czech	remained	other	3786739	wheat	wheat	100	0	0	0	0	1
93	502	4.1687	no data	53.286	950	0	16.819	german	remained	other	4273489	other	other	0	75	0	15	10	3
94	486	2.5729	no data	54.014	950	0	14.249	german	remained	village_green	10047330	other	other	0	10	55	0	35	3
95	429	4.2214	met	44.043	950	0	12.795	czech	remained	other	1238945	other	other	100	0	0	0	0	1
96	404	2.9219	no data	51.578	950	0	0.0833	german	confiscated	other	4540486	other	other	0	20	40	0	40	3
97	269	1.7579	sed	82.766	900	1	0.4047	czech	remained	towns	20722362	wheat	wheat	0	20	0	80	0	2
98	227	0.9763	no data	52.361	1050	0	2.8237	czech	remained	other	7959067	wheat	wheat	0	0	10	40	50	3
99	231	3.5033	sed	57.795	950	1	7.0864	german	confiscated	towns	7355462	other	other	10	85	0	0	5	3
100	194	4.5579	sed	48.070	950	1	25.869	german	confiscated	other	3028263	other	other	60	0	0	0	40	2
101	156	2.1466	no data	30.926	950	1	47.283	czech	remained	other	5466405	wheat	wine_hop_wheat	0	0	50	0	50	2
103	493	3.1891	met	46.452	950	0	41.174	czech	confiscated	other	3034922	other	other	0	100	0	0	0	1
104	514	2.4100	met	30.262	950	0	25.883	czech	remained	hides	11687864	other	other	40	0	0	50	10	3
105	470	2.0495	ign	43.687	950	0	10.759	czech	remained	towns	15798776	other	other	85	0	13	2	0	3
106	485	3.1259	met	43.959	950	0	13.983	czech	confiscated	towns	9905395	other	other	0	0	90	0	10	2
107	264	1.4115	sed	60.813	975	1	22.461	czech	confiscated	other	7435775	wheat	wheat	40	0	0	15	45	3
108	245	1.2690	no data	83.291	950	1	32.153	czech	remained	hides	6170875	flax	wheat	0	100	0	0	0	1
109	261	1.5569	sed	68.287	975	1	33.153	czech	confiscated	village_green	3694058	other	wheat	0	90	0	0	10	2
110	252	1.4570	no data	71.245	988	1	34.653	czech	confiscated	village_green	1457745	other	wheat	0	0	60	0	40	2
111	308	3.6909	sed	80.740	975	1	33.564	czech	confiscated	other	2312599	other	wheat	0	85	0	0	15	2
112	266	1.5165	sed	79.263	988	1	28.040	czech	confiscated	other	1387872	other	wheat	0	40	60	0	0	2
113	280	1.7880	no data	85.675	950	1	31.851	czech	confiscated	village_green	4972983	other	other	0	100	0	0	0	1
114	289	3.4441	sed	66.972	1275	1	12.719	czech	confiscated	hides	3581567	other	flax	0	0	0	90	10	2
115	325	3.6236	sed	71.400	950	0	7.5174	czech	remained	other	1086541	other	flax	0	0	68	15	17	4
116	235	1.2121	qua	84.852	950	1	0.1452	czech	confiscated	village_green	2666022	wheat	wine_hop_wheat	0	0	30	0	70	2
117	207	2.5692	qua	70.022	950	1	11.664	czech	remained	other	6068128	wheat	wheat	95	5	0	0	0	2
118	232	4.4365	qua	47.893	950	0	13.876	czech	remained	no data	362575	wheat	wheat	100	0	0	0	0	1
120	346	2.1335	qua	54.352	975	1	13.971	czech	remained	other	5953574	wheat	wheat	10	70	0	0	20	3
121	311	3.4870	qua	44.883	1000	1	10.155	czech	confiscated	other	2618548	other	wheat	60	0	0	0	40	2
122	302	3.8838	qua	53.026	950	1	8.8533	czech	remained	towns	13242556	other	mining	0	15	30	40	15	4
123	378	7.2792	qua	50.095	1250	1	14.787	czech	remained	other	4434363	other	wheat	10	30	0	0	60	3
124	286	3.9928	ign	40.968	950	0	5.5139	czech	confiscated	other	6083945	other	other	70	0	0	0	30	2
125	266	2.3103	met	77.321	950	1	9.0543	czech	remained	towns	14409942	wheat	wheat	10	0	70	0	20	3
126	202	1.2768	no data	61.735	950	1	9.9474	czech	remained	other	8781050	wheat	wheat	5	0	80	0	15	3
127	264	1.2469	no data	87.334	950	1	15.903	czech	remained	towns	23463368	wheat	wheat	0	0	95	0	5	2
128	215	1.5011	no data	75.347	1150	1	31.118	czech	remained	towns	23465910	wheat	wheat	20	40	40	0	0	3
129	193	1.0622	no data	48.219	1050	0	16.937	czech	remained	village_green	3947624	wheat	wheat	10	0	80	0	10	3
130	248	1.6756	sed	72.946	950	1	13.161	czech	remained	village_green	4982833	other	wheat	0	0	0	70	30	2
131	213	1.3813	qua	78.835	1350	1	21.320	czech	confiscated	other	9832983	wheat	wheat	0	0	0	0	100	1
132	231	2.7060	no data	60.119	950	1	22.624	czech	confiscated	towns	11586933	other	wine_hop_wheat	80	0	20	0	0	2
133	190	1.2663	sed	67.146	950	1	19.026	czech	remained	towns	8336442	wheat	wheat	63	33	0	0	4	3
134	173	1.2821	no data	47.462	950	1	17.229	czech	remained	towns	9852085	wheat	wheat	24	0	23	6	47	4
135	186	1.9075	no data	81.308	950	1	26.359	czech	remained	village_green	4589719	wheat	wine_hop_wheat	40	40	0	0	20	3
136	347	5.8549	qua	no data	1200	0	19.373	czech	remained	other	2649304	flax	flax	30	0	0	0	70	2
137	246	5.3701	sed	58.269	1150	0	12.839	german	confiscated	other	5407485	other	other	5	0	0	60	35	3
138	245	4.9395	sed	55.122	1188	1	4.2494	german	confiscated	towns	6504164	other	wine_hop_wheat	85	0	15	0	0	2
139	302	7.7627	sed	48.744	1188	0	4.5011	german	confiscated	other	5775910	wheat	wine_hop_wheat	15	0	70	0	15	3
140	223	2.8408	sed	58.914	1188	1	6.2554	german	remained	towns	8195419	other	other	5	85	0	0	10	3
141	360	7.6660	qua	48.642	1150	0	27.747	german	remained	towns	3211867	other	other	90	0	10	0	0	2
142	316	8.1305	met	54.410	1150	0	10.212	german	confiscated	towns	9901935	wheat	wheat	0	0	50	0	50	3
143	245	1.5718	no data	68.689	1150	0	18.832	czech	confiscated	towns	6610694	other	wheat	0	55	0	0	45	2
145	243	0.8181	no data	85.100	1150	1	3.8144	czech	confiscated	hides	6435239	wheat	wheat	0	65	35	0	0	2
147	275	2.9166	sed	51.101	1150	0	17.718	german	no data	other	2608598	flax	wheat	0	15	0	0	85	2
148	262	2.4150	sed	35.977	1150	0	11.596	czech	confiscated	other	10712849	flax	other	0	15	0	50	35	3
149	291	2.9300	no data	35.342	1150	1	15.238	czech	remained	towns	20519898	flax	other	0	30	20	0	50	3
150	236	0.9705	no data	66.763	1150	1	12.633	czech	remained	other	3183926	wheat	wheat	0	50	30	0	20	3
151	281	2.6761	no data	78.056	1150	1	0.0194	czech	remained	dispersed	5474222	other	wheat	0	0	40	0	60	2
152	464	3.9854	ign	38.803	1150	0	8.0704	czech	remained	other	5633002	other	other	100	0	0	0	0	1
153	275	2.4155	no data	72.686	1150	0	23.355	czech	remained	other	3229358	other	wheat	0	20	25	0	55	3
154	442	3.1604	met	48.389	1150	0	10.534	czech	remained	village_green	1789997	flax	flax	25	0	15	0	60	3
155	353	2.2820	qua	63.988	1150	0	0.0888	german	no data	hides	10763901	flax	other	0	0	0	100	0	1
156	531	3.7036	no data	42.251	1150	0	10.780	czech	confiscated	towns	12919519	other	other	45	0	50	0	5	4
157	409	4.4357	no data	48.796	1150	0	6.1122	czech	confiscated	no data	10734292	other	other	0	0	50	0	50	3
158	387	5.0517	met	45.064	1188	1	27.836	czech	confiscated	towns	9316402	other	other	25	0	60	15	0	3
159	487	3.3573	qua	50.019	1150	0	33.853	czech	confiscated	village_green	5098902	no data	no data	0	0	90	0	10	2
161	604	3.9235	ign	31.665	1150	0	1.1485	german	remained	other	11066103	other	other	0	0	50	0	50	2
162	551	3.5323	no data	52.842	1150	0	27.450	czech	remained	village_green	6265104	other	other	0	0	70	0	30	2
163	465	5.5497	met	34.238	1300	0	6.7790	czech	remained	village_green	3173241	flax	other	30	40	0	0	30	3
164	412	2.6104	sed	45.231	1150	0	8.9916	czech	remained	village_green	6734952	other	other	0	95	0	0	5	2
165	453	3.5012	met	49.606	1150	0	0.0285	czech	remained	towns	7979664	other	other	75	15	0	0	10	3
166	496	3.0452	ign	36.201	1150	0	16.196	czech	remained	village_green	4225135	other	other	5	85	0	0	10	3
167	396	3.5323	qua	42.414	1150	0	35.660	czech	remained	other	5882229	other	other	5	90	0	0	5	3
168	431	3.1435	qua	44.229	1150	0	9.2257	czech	confiscated	towns	15890894	other	other	40	60	0	0	0	3
169	891	8.3281	met	23.662	1200	0	11.983	german	remained	dispersed	1483071	other	other	90	0	0	10	0	2
171	390	3.7874	met	44.535	1250	1	16.574	czech	remained	towns	10148146	other	mining	10	80	0	0	10	4
172	346	3.2302	met	47.612	1200	1	23.473	czech	confiscated	village_green	7116708	other	other	0	30	30	0	40	3
173	431	3.1577	no data	40.835	1150	0	12.887	german	confiscated	towns	8587436	other	other	0	50	45	0	5	3
174	340	4.8018	met	57.495	1150	0	12.507	czech	confiscated	village_green	3990060	other	other	25	0	75	0	0	3
175	333	5.0166	met	56.506	1150	0	22.848	czech	remained	other	11209148	other	wheat	0	0	2	2	96	3
176	536	3.4924	met	39.722	1150	0	17.819	czech	confiscated	village_green	6223754	other	wheat	20	30	20	0	30	5
177	422	4.9608	no data	33.936	1150	0	14.207	czech	remained	village_green	5685525	other	other	0	0	100	0	0	1
178	392	3.7958	no data	45.786	1150	0	4.1449	czech	confiscated	village_green	7996224	other	other	0	0	100	0	0	1
179	390	2.4764	met	59.139	1150	0	21.355	german	remained	other	4483181	other	other	0	0	15	0	85	2
180	478	4.2828	met	38.391	1150	0	27.083	german	remained	village_green	3616431	other	other	30	0	40	30	0	3
181	700	5.5795	met	19.293	1150	0	25.910	german	confiscated	towns	21736016	flax	other	15	25	0	40	20	4
182	527	4.4625	met	20.171	1150	0	14.795	german	remained	other	8493685	flax	other	0	0	0	100	0	1
183	484	3.4001	met	35.225	1150	0	11.041	german	confiscated	towns	21161184	flax	other	15	5	60	0	20	5
184	512	2.8247	met	39.771	1150	0	4.9497	german	remained	towns	16762472	flax	mining	0	10	80	0	10	3
185	254	1.3134	qua	88.128	1150	0	5.6352	czech	remained	village_green	3829760	wheat	wheat	0	0	20	0	80	2
186	275	4.0236	met	64.011	1150	1	6.1549	czech	remained	village_green	4658599	wheat	wine_hop_wheat	40	0	0	0	60	2
187	347	2.4217	sed	61.126	1150	0	5.0624	czech	remained	other	3274065	wheat	wine_hop_wheat	0	0	90	0	10	2
188	377	2.3316	qua	77.589	1150	1	2.5093	czech	remained	other	4579258	wheat	wheat	100	0	0	0	0	1
189	357	2.9816	qua	71.697	1150	1	1.4369	czech	remained	village_green	9621706	wheat	wheat	40	0	20	0	40	3
190	218	4.7294	qua	50.171	1150	1	14.358	czech	remained	other	3226824	wheat	wheat	0	0	10	0	90	2
191	200	4.4754	qua	53.394	1150	1	8.9570	czech	remained	other	7050893	wheat	wheat	0	0	0	5	95	2
193	332	2.5716	met	69.636	1150	1	25.146	czech	remained	towns	7609264	wheat	wheat	20	0	40	0	40	3
194	274	2.9125	met	66.996	1150	1	22.909	czech	remained	other	2291306	wheat	wine_hop_wheat	90	10	0	0	0	2
196	251	8.0243	met	55.529	1150	0	21.010	czech	remained	village_green	8019879	wheat	wine_hop_wheat	90	0	10	0	0	2
198	327	8.0491	qua	51.309	1200	0	10.504	czech	remained	village_green	15047626	other	wine_hop_wheat	70	0	30	0	0	2
199	443	5.7364	met	56.326	1150	0	21.331	czech	remained	other	5496436	other	wheat	40	20	0	40	0	3
200	504	4.8481	ign	30.090	1150	0	1.0505	czech	confiscated	other	6715876	other	other	50	0	0	0	50	2
201	517	4.8187	ign	34.694	1150	0	4.6673	czech	remained	other	8073610	other	other	0	0	0	0	100	1
202	302	7.0609	sed	17.592	1150	0	0.1003	czech	remained	other	14236068	other	other	58	26	11	0	5	4
203	296	2.8880	no data	60.948	1150	1	2.6085	czech	confiscated	other	5256592	wheat	mining	20	20	55	0	5	4
204	219	2.3417	no data	64.332	1150	1	8.2212	czech	remained	other	3720589	wheat	mining	40	20	0	0	40	3
205	211	1.6585	no data	72.678	1250	1	11.968	czech	remained	towns	9022719	wheat	wheat	0	30	0	0	70	2
206	200	1.6452	no data	42.397	1150	1	19.320	czech	remained	village_green	5622786	wheat	wheat	5	0	95	0	0	2
207	367	3.4178	ign	64.096	1150	1	16.620	czech	remained	no data	7182319	wheat	other	0	0	90	10	0	3
208	304	1.8980	met	76.240	1150	1	9.5170	czech	confiscated	village_green	4097683	wheat	wheat	30	20	20	0	30	4
209	237	1.5821	qua	73.781	1150	1	23.048	czech	remained	other	3241063	wheat	wheat	60	40	0	0	0	2
210	216	2.0512	no data	78.969	1150	0	10.415	czech	confiscated	other	5575140	wheat	wheat	33	0	22	0	45	3
211	199	1.7974	no data	77.045	1200	1	19.696	czech	confiscated	towns	8194121	other	other	0	0	70	0	30	2
212	260	2.4443	sed	60.106	1200	0	25.325	czech	remained	other	3219069	other	flax	70	0	0	0	30	2
213	183	1.8977	no data	no data	1113	0	22.734	czech	remained	other	5012197	wheat	wheat	30	20	0	0	50	3
214	164	0.9025	no data	60.836	1150	0	20.029	czech	remained	other	2880298	wheat	wine_hop_wheat	15	55	0	0	30	4
215	167	0.5736	no data	63.370	1150	1	49.698	czech	remained	village_green	7603317	wheat	wine_hop_wheat	20	70	0	0	10	4
216	173	1.8612	no data	67.921	1150	1	46.425	czech	remained	other	1931540	wheat	wine_hop_wheat	0	100	0	0	0	1
217	507	4.0435	ign	39.813	1275	0	32.409	german	remained	other	14365476	other	other	25	0	50	0	25	3
218	509	2.4373	ign	32.391	1250	0	35.625	german	confiscated	other	3417235	other	other	0	0	0	0	100	1
219	433	1.5972	qua	48.168	1250	0	31.804	german	remained	hides	2742734	flax	mining	0	25	45	0	30	3
220	484	5.3201	met	49.197	1250	0	13.446	german	remained	other	4755000	flax	mining	0	0	0	0	100	1
222	388	3.5458	sed	36.004	1250	0	10.668	german	remained	other	1837709	flax	other	15	35	45	0	5	4
223	515	7.6798	ign	25.972	1250	0	9.4710	german	confiscated	towns	12494911	flax	other	65	32	0	0	3	3
224	228	2.6818	sed	49.759	1275	1	12.226	czech	confiscated	towns	6401898	other	other	0	0	15	70	15	3
225	302	2.4904	sed	76.100	1250	1	15.857	german	confiscated	towns	9813496	wheat	wheat	0	0	65	0	35	2
226	296	2.2324	ign	73.889	1250	1	19.902	german	confiscated	village_green	17813149	wheat	wheat	0	10	90	0	0	2
227	244	2.1779	sed	62.252	1250	1	23.521	german	confiscated	other	12024745	wheat	wine_hop_wheat	0	85	0	0	15	2
228	320	2.6932	sed	62.331	1250	1	9.4442	german	confiscated	towns	12030064	wheat	wheat	0	0	100	0	0	1
229	333	3.6141	sed	31.204	1250	0	10.071	german	confiscated	towns	23281534	wheat	wheat	0	0	95	0	5	2
230	199	2.4774	no data	63.932	1250	0	11.005	czech	remained	other	5858455	wheat	wine_hop_wheat	42	0	37	1	20	5
231	279	3.4736	ign	66.494	1250	1	14.193	german	remained	other	13635689	wheat	wine_hop_wheat	5	5	65	0	25	4
232	320	4.2788	ign	50.864	1217	0	5.7822	german	remained	other	2837727	wheat	wine_hop_wheat	90	0	0	0	10	2
233	352	5.4325	sed	51.490	1250	1	31.196	german	remained	other	3108992	wheat	wheat	0	0	10	0	90	2
234	211	5.9822	ign	64.576	1250	1	29.932	german	remained	other	4539875	wheat	other	40	10	0	0	50	3
235	133	8.6976	no data	72.742	1275	0	52.511	german	remained	hides	2973876	other	wheat	60	20	0	0	20	3
236	135	8.2502	no data	56.659	1275	1	55.392	german	remained	other	6877896	other	wheat	15	0	0	0	85	2
237	387	5.9757	sed	50.283	1250	0	4.3508	german	confiscated	other	19280839	flax	flax	10	70	0	0	20	3
238	404	5.6389	ign	29.476	1250	0	6.6107	german	confiscated	hides	10456726	flax	flax	0	0	0	100	0	1
239	350	2.6402	qua	69.155	1250	0	5.9037	czech	remained	other	3252509	wheat	wine_hop_wheat	70	0	30	0	0	2
240	310	2.7608	qua	68.469	1250	1	10.634	czech	remained	village_green	5663754	wheat	wheat	0	50	50	0	0	2
241	287	3.7402	qua	72.372	1250	0	9.9365	czech	confiscated	other	2577126	wheat	wine_hop_wheat	17	0	75	0	8	4
242	228	1.9256	qua	68.453	1250	0	23.270	czech	confiscated	other	1976117	wheat	wheat	40	0	60	0	0	2
243	224	2.0420	qua	65.159	1225	1	29.739	czech	confiscated	other	5693311	wheat	wheat	30	20	0	0	50	3
244	440	5.2978	sed	32.540	1275	0	27.616	german	confiscated	other	5235034	other	other	70	0	0	0	30	2
245	272	3.5268	sed	44.254	1300	0	32.250	german	confiscated	towns	15966037	other	other	40	0	60	0	0	2
246	261	3.8299	qua	27.186	1250	0	34.208	german	confiscated	towns	12446625	other	flax	0	0	65	0	35	2
247	264	2.7511	sed	45.216	1288	0	26.277	german	no data	other	7052619	other	flax	0	0	0	0	100	1
248	265	2.6717	sed	44.892	1250	1	12.296	german	confiscated	towns	13133014	flax	flax	0	0	0	100	0	1
249	295	2.4487	sed	16.468	1275	0	29.849	german	confiscated	hides	10083445	other	flax	0	0	0	100	0	1
250	334	3.0030	sed	46.714	1250	0	36.124	german	confiscated	towns	48066412	flax	flax	0	35	5	60	0	3
251	322	3.2714	sed	43.346	1300	0	16.966	german	confiscated	towns	2948708	flax	flax	0	10	0	90	0	2
252	318	3.5879	sed	38.202	1250	0	53.042	german	confiscated	other	3371314	flax	flax	50	0	0	0	50	2
253	340	5.6018	qua	45.323	1250	0	45.125	czech	confiscated	other	2124669	flax	flax	10	0	0	90	0	2
254	381	3.9792	met	22.584	1288	0	40.214	german	confiscated	hides	14594794	flax	flax	0	10	10	80	0	3
255	295	3.3758	qua	44.453	1250	0	31.779	german	confiscated	towns	25340572	flax	flax	0	0	5	80	15	3
256	455	9.0467	sed	20.103	1275	0	21.959	czech	confiscated	hides	7337123	flax	flax	5	0	0	95	0	3
257	404	7.8844	met	28.119	1250	0	17.577	czech	remained	other	4268832	flax	flax	75	0	0	0	25	2
258	364	7.3422	sed	29.713	1250	1	19.478	czech	remained	other	4811670	flax	flax	0	0	40	30	30	3
259	362	5.3237	sed	43.721	1250	0	11.393	czech	confiscated	no data	11774930	flax	flax	0	70	0	0	30	2
260	346	4.6506	qua	57.063	1300	1	11.772	czech	remained	other	8284028	flax	flax	65	0	0	0	35	2
261	241	2.1183	no data	73.464	1250	1	16.141	czech	confiscated	hides	6149054	flax	flax	40	0	30	30	0	3
262	266	3.2994	sed	55.880	1225	1	16.414	czech	confiscated	village_green	5610429	flax	flax	0	70	0	0	30	2
263	273	4.9683	no data	42.385	1350	1	28.495	czech	remained	dispersed	6686277	flax	flax	0	50	0	0	50	2
266	273	4.7425	no data	65.157	1250	1	27.539	czech	confiscated	towns	7658038	flax	flax	0	35	40	0	25	3
267	357	5.5444	sed	38.805	1250	0	30.282	czech	confiscated	other	4441098	flax	flax	20	65	0	0	15	3
268	322	4.6016	ign	60.589	1275	0	27.857	czech	remained	other	2143857	flax	flax	0	40	0	0	60	2
269	289	2.1859	no data	76.548	1275	1	32.292	czech	confiscated	towns	12083302	other	other	0	45	45	0	10	3
270	266	2.5840	no data	81.632	1225	0	31.294	czech	confiscated	village_green	3553771	other	other	10	0	0	90	0	2
271	245	1.4362	no data	87.887	1275	1	24.498	czech	confiscated	hides	4285066	other	wheat	0	0	85	0	15	2
272	241	1.3860	no data	85.753	1250	1	24.700	czech	confiscated	village_green	3335023	other	wheat	0	0	35	50	15	3
273	236	1.4542	no data	57.156	1250	1	23.214	czech	confiscated	other	6512370	other	wheat	0	25	0	0	75	2
274	266	1.4022	no data	58.511	1250	1	15.165	czech	confiscated	village_green	6126444	other	wheat	0	70	0	0	30	2
275	272	1.4884	no data	80.745	1250	1	5.0447	czech	confiscated	other	3289587	other	wheat	45	0	55	0	0	2
278	243	1.7394	no data	67.668	1250	0	0.2556	czech	confiscated	towns	4762665	wheat	wheat	0	50	40	0	10	3
279	455	7.5854	sed	29.002	1250	1	1.5084	czech	remained	hides	4584443	flax	flax	60	0	0	40	0	2
280	438	5.6459	sed	53.245	1213	1	27.270	czech	remained	towns	3613916	flax	flax	0	100	0	0	0	2
281	440	5.9933	sed	29.531	1250	0	26.954	czech	remained	hides	8164522	flax	flax	0	0	0	100	0	1
282	439	3.3079	sed	53.524	1288	1	23.670	german	confiscated	village_green	10927921	flax	flax	0	0	30	60	10	3
283	301	3.3244	no data	37.641	1250	1	24.087	czech	remained	towns	16648985	flax	other	0	60	40	0	0	2
284	277	3.1255	no data	58.795	1250	0	17.406	german	confiscated	towns	1405634	flax	other	0	45	0	0	55	2
285	290	3.1851	sed	61.501	1250	1	14.501	german	confiscated	other	12496349	flax	other	10	0	45	0	45	3
286	380	3.5853	sed	44.361	1450	0	17.991	czech	remained	village_green	4701451	flax	flax	5	30	0	0	65	3
287	353	6.2323	no data	41.386	1250	1	17.671	czech	confiscated	towns	7899948	flax	flax	0	80	0	0	20	2
288	283	2.3967	no data	60.135	1250	0	16.270	czech	remained	village_green	2627207	flax	flax	11	0	22	2	65	4
289	292	2.3134	sed	49.222	1250	1	15.849	czech	remained	towns	7134297	flax	flax	0	40	50	0	10	3
290	275	2.1054	sed	51.220	1250	0	21.436	czech	confiscated	other	3482322	flax	flax	2	0	0	5	93	3
291	408	3.5478	met	45.204	1250	0	19.975	czech	confiscated	hides	8914991	flax	flax	0	0	89	0	11	2
292	284	3.4822	no data	70.099	1250	1	8.8851	czech	remained	other	5170043	flax	other	34	0	16	0	50	3
293	421	3.2442	no data	43.949	1300	0	14.776	czech	remained	other	1920210	other	other	100	0	0	0	0	1
295	253	1.4837	no data	83.947	1250	1	12.237	czech	confiscated	other	4226354	flax	wheat	40	0	60	0	0	2
296	265	1.5314	no data	90.443	1250	1	12.835	czech	remained	village_green	2638113	other	wheat	0	100	0	0	0	1
297	239	0.9257	sed	59.107	1250	1	2.5906	czech	confiscated	other	4778615	flax	wheat	0	0	95	0	5	2
299	275	1.8812	sed	44.700	1300	1	4.9929	czech	confiscated	village_green	7399826	flax	wheat	5	0	65	0	30	3
300	243	1.7586	sed	53.103	1275	1	7.9450	czech	confiscated	towns	8055041	flax	wheat	40	0	60	0	0	2
301	232	0.9885	no data	58.248	1250	1	3.4061	czech	remained	dispersed	2372896	flax	wheat	0	54	43	3	0	3
302	247	1.4777	sed	46.302	1250	1	11.951	czech	remained	village_green	2118886	wheat	wheat	25	25	25	25	0	4
303	314	3.5468	sed	72.297	1300	0	12.806	czech	remained	other	2109371	other	wheat	0	0	100	0	0	1
304	217	0.9807	no data	59.591	1350	1	15.452	czech	remained	other	6173993	wheat	wheat	0	0	0	85	15	3
305	331	3.9458	qua	54.652	1275	0	12.138	czech	remained	other	7482794	wheat	wheat	0	90	0	10	0	2
306	243	1.0867	no data	89.125	1250	1	9.5770	czech	remained	other	2546372	wheat	wheat	0	100	0	0	0	1
307	304	2.0918	sed	51.399	1300	0	6.4709	czech	remained	village_green	17045002	other	wheat	0	0	63	12	25	3
308	233	0.8913	no data	51.282	1250	1	11.304	czech	remained	other	3211296	wheat	wheat	0	100	0	0	0	1
310	262	1.6053	no data	86.098	1250	1	4.8610	czech	remained	other	2475649	wheat	wheat	0	0	10	0	90	2
311	253	1.1880	sed	88.669	1250	1	6.0189	czech	remained	village_green	2726595	other	wheat	0	0	95	0	5	2
312	246	1.0641	no data	85.820	1250	0	1.2660	czech	remained	other	1691732	other	wheat	0	50	10	0	40	3
314	288	2.0819	no data	68.266	1250	1	12.392	czech	remained	towns	7285387	other	wheat	0	0	0	55	45	2
315	408	4.2208	sed	51.564	1300	0	8.5120	czech	remained	hides	4928060	flax	flax	0	35	20	25	20	4
316	295	2.5337	sed	54.308	1250	0	14.195	czech	remained	village_green	3014506	other	flax	0	80	20	0	0	2
317	289	2.0886	qua	68.280	1250	1	5.4743	czech	remained	towns	27583359	flax	flax	0	9	88	0	3	3
318	379	2.7902	sed	40.226	1300	1	10.245	czech	remained	hides	16924197	flax	flax	0	0	0	100	0	1
319	380	5.1154	sed	33.378	1300	1	14.819	czech	remained	towns	15905337	flax	flax	0	0	15	80	5	3
320	439	2.8258	sed	31.581	1250	0	27.066	german	remained	hides	29735300	flax	flax	0	0	0	85	15	2
321	377	4.6768	qua	25.243	1250	0	28.291	german	confiscated	hides	26921131	no data	no data	0	0	0	95	5	2
322	365	4.9367	met	50.199	1250	1	39.223	german	confiscated	towns	15116539	no data	no data	0	75	0	0	25	2
323	362	3.7486	sed	90.24	1250	1	14.530	czech	remained	towns	107852	no data	no data	14	0	0	79	7	3
324	486	3.1743	met	49.178	1250	0	22.819	czech	confiscated	towns	10049695	flax	other	0	50	50	0	0	2
326	422	2.9652	met	49.241	1250	0	17.443	czech	confiscated	towns	18288691	other	other	0	95	0	0	5	2
328	562	3.8066	ign	37.159	1250	0	7.8877	czech	confiscated	hides	9212494	other	other	0	10	0	60	30	3
329	569	3.4803	no data	40.586	1250	0	10.939	czech	confiscated	hides	11297877	other	other	0	40	0	60	0	2
331	496	3.8593	met	50.759	1250	0	16.595	czech	remained	towns	15722009	other	other	15	0	65	5	15	4
333	572	3.8609	no data	43.689	1275	0	26.645	czech	confiscated	towns	16120476	other	other	0	30	60	0	10	3
334	637	3.9704	met	29.229	1250	0	20.428	czech	remained	village_green	10396891	other	other	0	0	70	10	20	3
335	648	3.8109	no data	24.233	1250	0	27.551	czech	confiscated	other	1744549	other	mining	60	40	0	0	0	2
336	499	3.5598	met	43.077	1250	0	24.230	czech	confiscated	other	3033543	other	other	0	0	55	15	30	3
337	399	2.5339	met	27.194	1250	0	21.541	czech	remained	towns	8442494	other	other	10	0	10	0	80	3
338	453	2.9825	met	51.103	1250	0	7.7702	czech	remained	towns	8840161	other	other	0	95	0	0	5	2
339	516	5.1290	ign	34.317	1250	0	5.0641	czech	confiscated	other	895744	other	other	0	100	0	0	0	1
340	560	4.3030	ign	43.329	1250	0	13.160	czech	remained	village_green	4273643	other	other	60	0	40	0	0	2
341	400	2.6905	qua	51.011	1250	0	22.379	czech	confiscated	village_green	10779321	other	other	0	10	55	0	35	3
342	441	2.3221	sed	55.375	1300	0	33.628	czech	remained	village_green	9628966	other	other	0	100	0	0	0	1
343	406	2.1185	sed	42.871	1250	0	36.696	czech	confiscated	towns	13041835	other	other	0	8	80	4	8	4
344	424	1.0965	sed	48.649	1250	0	35.336	czech	confiscated	village_green	7911702	other	other	0	0	100	0	0	1
346	446	1.6125	sed	57.581	1275	1	29.899	czech	confiscated	towns	10720580	other	other	0	0	12	85	3	3
347	444	2.5473	met	48.965	1250	1	30.765	czech	confiscated	other	7850750	other	other	0	0	55	0	45	2
348	491	3.3255	met	39.937	1250	0	16.905	czech	remained	village_green	6934029	other	other	10	0	58	4	28	4
349	484	3.6534	ign	55.999	1250	0	15.860	czech	remained	other	3992559	other	other	0	50	50	0	0	2
350	441	3.4439	met	56.488	1250	0	21.762	czech	remained	village_green	9838257	other	other	0	60	0	0	40	2
351	424	2.6495	ign	43.721	1250	0	18.788	czech	confiscated	other	6996701	other	other	0	60	0	0	40	2
352	385	2.7541	ign	26.730	1250	0	21.469	czech	confiscated	other	5364991	other	other	0	100	0	0	0	1
353	410	3.1495	met	47.965	1250	0	26.045	czech	remained	towns	8214312	other	other	100	0	0	0	0	1
354	450	2.8564	met	47.759	1250	0	8.4039	czech	confiscated	village_green	5181729	other	other	55	0	0	0	45	2
355	519	3.3539	met	39.711	1250	0	17.725	czech	remained	village_green	8299788	other	other	100	0	0	0	0	1
356	444	3.3969	ign	no data	1250	0	19.558	czech	confiscated	other	6269918	other	other	43	0	0	0	57	2
357	394	3.6255	met	25.722	1250	0	16.384	czech	confiscated	other	4741211	other	other	50	0	0	0	50	2
358	395	3.1031	ign	33.094	1250	0	18.793	czech	confiscated	other	2770158	other	other	50	10	10	0	30	4
359	374	4.1006	met	49.528	1250	0	16.584	czech	remained	towns	38041979	other	other	0	95	0	0	5	2
360	408	3.0615	met	34.094	1250	1	12.668	czech	confiscated	other	5416071	other	other	70	30	0	0	0	2
361	373	2.0420	qua	38.865	1325	0	10.797	czech	remained	other	11980635	other	other	20	30	0	0	50	3
363	480	4.9557	met	38.395	1250	0	17.209	czech	remained	village_green	3275512	other	other	0	100	0	0	0	1
364	384	2.6873	met	41.100	1250	0	19.587	czech	confiscated	village_green	7053194	other	other	85	0	15	0	0	2
365	383	2.5031	met	33.271	1250	1	22.702	czech	confiscated	village_green	17748199	other	other	1	0	50	39	10	5
366	388	2.5331	qua	33.661	1250	0	26.226	czech	remained	village_green	2178309	other	other	0	100	0	0	0	1
367	411	3.1853	sed	39.156	1250	0	27.992	czech	remained	village_green	6013210	other	other	0	0	90	0	10	2
368	412	1.8661	met	38.971	1275	1	23.469	czech	confiscated	village_green	11949621	other	other	0	35	55	0	10	3
369	403	1.8976	sed	37.003	1250	0	23.158	czech	remained	towns	17616384	other	other	18	70	10	2	0	4
370	387	2.8375	met	27.843	1250	0	15.246	czech	confiscated	village_green	5687518	other	other	0	85	0	0	15	2
371	390	1.1725	qua	54.265	1250	0	13.931	czech	remained	towns	346258	other	mining	0	95	0	0	5	2
372	402	1.7456	sed	28.831	1250	0	13.480	czech	confiscated	village_green	5182858	flax	other	20	0	60	0	20	3
373	409	2.2875	sed	26.746	1250	0	13.785	czech	confiscated	village_green	5574937	flax	other	0	100	0	0	0	1
374	562	7.1080	met	39.539	1275	0	5.3267	czech	remained	hides	7537698	other	other	0	98	0	2	0	2
375	516	6.9134	met	20.562	1300	0	4.0458	czech	remained	village_green	10398529	other	other	0	100	0	0	0	1
376	487	4.1590	met	39.662	1250	0	3.2971	czech	remained	other	3008903	flax	other	80	20	0	0	0	2
377	508	4.7484	met	30.800	1250	0	2.5175	czech	confiscated	other	6945683	flax	other	15	85	0	0	0	2
379	524	4.3297	met	38.036	1250	0	1.2002	czech	remained	other	3241349	flax	other	60	40	0	0	0	2
380	535	5.0983	met	30.817	1250	0	3.1050	czech	remained	other	2041501	flax	other	50	50	0	0	0	2
381	521	3.7531	met	no data	1250	0	2.9038	czech	remained	other	3241349	flax	other	100	0	0	0	0	1
382	526	3.1141	ign	41.953	1250	0	2.0450	czech	remained	village_green	5826067	flax	other	0	95	0	0	5	2
383	509	4.1991	met	37.744	1250	0	11.702	czech	remained	other	2287863	flax	other	0	50	0	0	50	2
384	570	7.1181	met	17.422	1250	0	9.7198	german	remained	towns	20214750	other	other	0	77	0	6	17	3
385	543	7.1387	met	29.118	1250	0	6.4688	german	remained	other	9269949	flax	mining	0	90	0	0	10	2
387	491	7.2876	met	41.139	1225	1	19.645	german	remained	towns	9728871	flax	mining	72	18	0	0	10	3
389	460	2.9955	sed	39.477	1250	0	23.445	czech	confiscated	towns	14837997	flax	other	19	24	42	5	10	5
390	665	5.5750	ign	32.598	1250	0	16.086	german	confiscated	towns	12397210	flax	other	0	86	0	0	14	2
391	656	4.1440	ign	22.960	1300	0	18.063	german	confiscated	hides	16903327	other	other	0	0	0	85	15	2
392	654	5.9062	ign	24.863	1300	0	16.691	german	confiscated	towns	6342935	other	other	0	0	50	42	8	5
393	590	4.4224	ign	19.976	1250	0	15.823	german	confiscated	village_green	6114427	flax	other	17	17	60	6	0	5
394	542	4.0513	ign	34.367	1250	0	11.243	german	confiscated	towns	8072391	flax	other	0	100	0	0	0	1
395	736	5.8189	met	11.750	1250	1	26.058	german	remained	towns	54806027	flax	other	0	0	80	10	10	3
396	494	3.0607	met	46.139	1350	1	8.9857	czech	remained	other	7426850	flax	other	50	0	0	50	0	2
401	235	2.2237	sed	48.044	1350	1	4.1173	german	confiscated	village_green	3837135	wheat	wine_hop_wheat	0	60	40	0	0	2
402	322	5.1783	sed	41.748	1350	1	4.0917	czech	remained	other	4013777	wheat	wine_hop_wheat	0	30	20	0	50	3
403	246	2.6419	sed	50.918	1350	0	33.598	german	remained	other	3530470	other	other	0	40	0	0	60	2
404	214	8.7018	no data	30.965	1350	0	45.974	german	confiscated	towns	5307635	flax	other	0	70	0	0	30	2
405	527	7.5413	ign	26.362	1350	0	57.068	german	confiscated	dispersed	3987825	flax	flax	0	0	0	80	20	4
406	402	3.7933	qua	28.716	1350	0	27.814	german	confiscated	hides	19126787	flax	flax	10	0	0	85	5	3
407	269	2.9647	sed	41.717	1350	0	37.864	german	remained	towns	10288096	flax	flax	0	0	0	70	30	2
408	417	5.4714	sed	30.273	1350	1	24.007	czech	remained	hides	10042790	flax	flax	0	0	0	60	40	2
409	308	4.7151	sed	55.210	1375	0	20.690	czech	confiscated	other	7571796	flax	flax	50	0	8	2	40	4
410	382	3.1221	no data	62.112	1313	0	25.604	czech	confiscated	dispersed	2283172	other	flax	80	20	0	0	0	2
411	289	2.9202	no data	85.923	1375	1	26.532	czech	confiscated	village_green	5493738	other	other	77	0	22	1	0	3
412	210	1.8777	no data	50.786	1325	1	37.973	czech	remained	village_green	5770613	other	wheat	40	20	0	0	40	3
414	349	5.5346	sed	30.975	1350	0	39.198	czech	confiscated	other	1271556	other	other	50	0	0	50	0	2
415	416	5.8879	sed	18.084	1313	1	8.8258	czech	confiscated	towns	6047015	other	flax	100	0	0	0	0	1
416	278	1.7801	sed	46.717	1350	0	12.143	czech	remained	village_green	3299135	wheat	wheat	0	100	0	0	0	1
417	298	1.7543	no data	76.033	1350	1	29.501	czech	remained	other	3611014	wheat	wheat	55	35	10	0	0	3
418	487	8.1517	sed	27.850	1350	0	2.5319	german	confiscated	hides	10921230	other	mining	0	35	0	65	0	2
419	503	6.4183	sed	20.864	1350	0	18.598	czech	remained	hides	4356452	flax	flax	0	0	0	88	12	2
420	417	4.9792	sed	30.610	1350	0	17.385	german	remained	hides	9802199	flax	flax	0	10	0	90	0	2
421	265	2.4787	no data	78.377	1350	1	14.528	czech	remained	village_green	3268316	flax	wheat	0	0	60	0	40	2
422	328	3.6521	no data	54.355	1550	1	5.9422	czech	confiscated	towns	7287745	flax	flax	0	100	0	0	0	1
423	253	1.3210	sed	70.169	1350	1	5.1148	czech	remained	hides	8453608	flax	wheat	0	40	0	60	0	2
424	312	2.7455	sed	49.830	1313	1	16.873	czech	confiscated	hides	9387302	flax	other	0	0	5	75	20	3
425	326	3.0460	sed	53.555	1313	1	6.9627	czech	confiscated	other	7905138	flax	other	0	15	0	35	50	3
426	231	1.1321	no data	37.172	1350	1	10.056	czech	remained	village_green	4194188	wheat	wheat	0	100	0	0	0	1
427	253	1.1257	sed	85.299	1350	1	13.747	czech	remained	other	2235023	wheat	wheat	0	80	20	0	0	2
428	402	4.2325	ign	53.528	1313	0	10.644	czech	remained	other	9262651	other	other	60	0	0	0	40	2
429	496	2.6888	met	42.313	1350	0	18.565	czech	remained	hides	5068687	flax	flax	0	0	20	50	30	3
430	377	5.6784	sed	30.224	1350	0	20.982	czech	remained	hides	11321057	flax	flax	0	0	0	80	20	2
431	353	6.3787	sed	41.093	1325	0	20.421	czech	remained	hides	13567847	flax	flax	0	0	0	95	5	2
432	621	4.3377	ign	16.251	1350	0	26.285	czech	confiscated	hides	5099847	no data	no data	0	0	0	55	45	2
433	497	1.8287	sed	14.204	1350	0	6.4699	czech	confiscated	hides	13249669	flax	other	0	0	50	30	20	3
436	797	7.4151	met	22.990	1350	0	28.198	german	remained	hides	7249233	flax	other	0	80	0	20	0	2
437	578	9.2974	met	24.271	1350	0	16.648	german	remained	towns	20347567	flax	other	70	18	0	0	12	3
438	667	6.4173	met	30.274	1375	0	7.8659	czech	remained	other	1721113	flax	other	100	0	0	0	0	1
439	593	5.9722	met	31.832	1350	0	27.791	czech	confiscated	other	6793855	flax	other	0	60	0	0	40	2
440	440	2.4393	sed	38.743	1350	0	19.163	czech	confiscated	village_green	4331029	flax	other	0	100	0	0	0	1
442	392	2.4782	met	no data	1400	0	23.936	czech	confiscated	other	17748199	other	other	5	0	45	0	50	4
443	380	3.3075	qua	49.013	1350	0	11.441	czech	remained	village_green	4825448	other	other	0	0	100	0	0	1
446	386	3.3078	met	47.395	1350	0	18.842	czech	confiscated	other	7408002	other	other	0	50	0	0	50	2
448	413	3.9167	ign	32.718	1375	0	16.451	czech	confiscated	village_green	5516085	other	other	10	90	0	0	0	2
449	434	3.5754	qua	55.473	1375	0	11.400	czech	confiscated	other	3264181	other	other	0	85	0	0	15	2
450	460	3.7620	met	42.202	1350	0	16.743	czech	remained	other	8965483	other	other	0	100	0	0	0	1
451	459	3.6249	ign	50.003	1350	0	15.572	czech	confiscated	village_green	3474288	other	other	0	100	0	0	0	1
452	424	4.2162	met	54.374	1350	1	17.347	czech	confiscated	towns	9033329	other	other	0	80	0	0	20	2
453	495	2.5385	ign	54.690	1375	0	33.539	czech	remained	other	3553716	other	other	0	60	0	0	40	2
454	1068	5.9629	met	31.729	1350	0	23.122	german	remained	other	29886190	other	other	20	0	0	0	80	2
455	624	8.4351	met	31.811	1350	0	22.048	czech	confiscated	other	10929315	flax	other	50	0	25	0	25	3
457	503	4.8574	ign	41.262	1350	0	18.615	czech	remained	other	3020651	flax	mining	0	0	0	0	100	1
460	418	3.8485	met	44.213	1300	0	22.001	czech	remained	village_green	5309400	other	other	0	40	60	0	0	2
463	434	2.6995	met	56.583	1350	0	21.426	czech	remained	village_green	3985423	other	wheat	0	0	95	5	0	2
464	441	4.5454	qua	56.420	1350	0	14.135	czech	remained	other	6283916	other	other	90	10	0	0	0	2
465	520	4.9645	sed	12.414	1300	0	16.342	czech	remained	no data	13981020	other	wheat	0	95	0	0	5	2
466	336	3.1368	met	52.984	1350	1	8.6975	czech	remained	other	5005821	other	mining	0	0	80	0	20	2
468	365	3.2705	sed	54.203	1350	0	17.951	czech	remained	village_green	7424079	wheat	wine_hop_wheat	0	0	0	100	0	2
469	395	2.3434	qua	71.462	1350	0	17.065	czech	remained	village_green	4797461	wheat	wine_hop_wheat	0	85	0	0	15	2
470	344	6.4095	ign	51.788	1350	0	3.1250	czech	remained	other	6113698	other	other	100	0	0	0	0	1
472	314	4.4184	ign	39.377	1350	1	12.967	czech	confiscated	other	40219988	other	other	50	0	0	0	50	2
473	380	3.0845	ign	64.866	1350	0	16.426	czech	remained	other	5192798	wheat	other	0	70	0	0	30	2
474	292	1.5421	qua	81.671	1350	1	2.3381	czech	remained	other	1858555	wheat	wheat	35	30	15	0	20	4
475	259	2.2329	no data	73.518	1375	0	15.955	czech	remained	other	2325971	wheat	mining	0	100	0	0	0	1
476	275	2.4728	met	57.963	1350	0	12.087	czech	remained	other	5009821	wheat	wheat	0	0	95	0	5	2
478	214	1.7810	sed	61.033	1350	0	12.422	czech	remained	village_green	6525941	wheat	wheat	0	85	0	0	15	2
479	207	1.3748	sed	78.296	1350	1	13.159	czech	remained	village_green	12544929	wheat	wheat	22	33	0	45	0	3
480	191	0.9051	no data	68.354	1350	0	18.595	czech	remained	other	2404326	wheat	wheat	0	0	60	0	40	2
481	209	1.3209	sed	73.876	1300	0	7.9301	czech	confiscated	village_green	5840375	wheat	wheat	0	0	30	60	10	3
482	187	0.5727	no data	74.179	1350	0	16.587	czech	remained	village_green	3790117	wheat	wheat	30	50	20	0	0	3
484	202	1.3913	qua	81.930	1325	1	19.550	czech	confiscated	other	2256120	wheat	wheat	0	100	0	0	0	1
485	170	1.4139	no data	68.526	1350	0	20.516	czech	remained	dispersed	3143139	wheat	wheat	0	80	0	20	0	2
486	239	2.1320	no data	63.998	1350	1	11.646	czech	remained	towns	4224458	wheat	wheat	0	100	0	0	0	1
487	232	1.5626	no data	63.877	1300	0	28.227	czech	remained	no data	5429349	other	other	0	60	0	0	40	2
488	738	9.7142	met	27.827	1350	0	27.947	german	remained	towns	11296242	flax	other	0	60	0	0	40	2
489	476	7.9338	met	31.794	1250	0	24.555	czech	remained	towns	16601530	flax	mining	0	90	0	0	10	2
490	535	5.7073	met	28.263	1213	0	24.455	czech	confiscated	towns	7891572	flax	mining	65	0	0	0	35	2
491	530	5.6698	ign	27.128	1250	0	14.905	czech	confiscated	other	5335290	flax	mining	0	85	0	0	15	2
492	549	2.7986	ign	22.675	1275	0	10.045	czech	remained	village_green	4582966	other	other	70	0	0	0	30	2
493	591	4.5639	met	42.083	1250	1	11.701	czech	remained	other	7590888	other	other	0	70	0	0	30	2
494	603	4.6086	met	34.488	1250	0	8.0456	czech	remained	other	5224058	other	other	0	50	0	0	50	2
495	483	4.9676	ign	38.510	1250	0	6.8308	czech	remained	village_green	5181527	other	other	0	35	35	0	30	3
496	461	4.3762	ign	27.707	1250	0	23.685	czech	remained	village_green	4192518	other	other	0	60	10	5	25	4
498	420	3.0786	ign	59.335	1250	0	17.392	czech	remained	towns	26978531	flax	other	60	10	20	0	10	4
499	408	4.6323	met	41.198	1250	0	0.0640	czech	remained	village_green	4452483	other	other	0	0	90	0	10	2
500	605	7.2029	met	24.887	1250	0	5.4218	german	remained	other	2893442	other	other	0	0	50	20	30	3
501	437	3.6618	met	36.682	1250	0	15.792	german	confiscated	towns	7310045	other	other	0	0	90	0	10	2
504	477	2.2097	ign	45.106	1250	0	23.356	german	remained	towns	15011607	other	other	0	60	30	0	10	3
505	485	2.4625	met	43.173	1250	0	13.197	german	confiscated	village_green	3481696	flax	other	0	0	37	38	25	3
506	487	3.1713	met	29.816	1250	0	22.505	czech	confiscated	other	3422659	other	other	0	0	100	0	0	1
507	427	2.6665	met	50.015	1250	0	20.826	czech	remained	hides	13812641	other	wheat	0	0	82	6	12	3
508	388	3.6622	met	38.708	1250	1	15.223	czech	remained	other	4703931	other	mining	20	80	0	0	0	2
509	312	2.5298	sed	58.524	1250	1	16.613	czech	remained	other	4071385	other	other	0	0	100	0	0	1
510	319	2.4595	qua	60.127	1250	0	10.204	czech	remained	towns	23627832	other	mining	9	54	23	0	14	4
511	329	2.2411	sed	38.054	1250	1	13.060	czech	remained	other	10280012	other	other	0	65	0	0	35	2
512	357	2.7088	qua	58.192	1250	1	18.917	czech	remained	towns	12318029	other	other	0	68	0	0	32	2
513	449	3.6344	met	53.033	1213	0	16.270	czech	remained	other	3052690	other	mining	0	50	0	0	50	2
514	555	3.5071	met	53.126	1250	0	12.674	czech	remained	village_green	3992602	other	mining	0	90	0	0	10	2
515	418	3.5706	met	42.355	1250	1	7.8448	czech	remained	towns	12697563	other	mining	0	53	0	3	44	3
516	390	3.9694	met	35.614	1250	0	5.7819	czech	remained	other	5832017	other	mining	0	90	0	0	10	2
517	414	4.6258	met	55.787	1250	0	19.116	czech	remained	other	3202281	other	mining	60	40	0	0	0	2
518	528	3.0462	met	57.462	1250	0	16.376	german	remained	village_green	2412074	wheat	wine_hop_wheat	20	0	70	10	0	3
519	322	3.8772	qua	63.088	1250	1	11.324	czech	remained	towns	18501366	wheat	wine_hop_wheat	10	65	10	0	15	4
520	340	3.2042	qua	60.745	1250	1	18.320	czech	confiscated	village_green	8925020	wheat	wine_hop_wheat	0	0	65	1	34	3
521	389	2.4275	sed	70.432	1300	1	16.695	czech	remained	village_green	8700833	wheat	wheat	0	0	100	0	0	1
522	449	2.5659	sed	62.360	1250	0	14.363	czech	remained	village_green	1808797	wheat	wheat	0	35	20	0	45	3
523	399	2.6429	sed	59.650	1200	1	9.4009	czech	confiscated	village_green	3850940	wheat	wheat	0	0	100	0	0	1
525	328	2.8173	qua	64.929	1250	1	23.786	czech	remained	other	4202144	wheat	wheat	0	100	0	0	0	1
526	395	6.1072	met	53.458	1250	0	17.189	czech	remained	village_green	20752903	other	wine_hop_wheat	0	0	75	25	0	2
528	316	2.7805	qua	49.669	1250	1	24.442	czech	remained	village_green	9367435	other	wheat	0	0	50	9	41	3
530	467	2.4294	ign	53.590	1250	0	14.810	czech	confiscated	towns	9909234	other	other	0	67	0	0	33	2
531	506	4.0867	qua	45.061	1250	0	13.589	czech	remained	towns	14334402	other	mining	0	71	0	0	29	2
532	453	4.0199	met	38.698	1250	0	22.622	czech	remained	village_green	6904503	other	mining	0	37	0	0	63	2
533	469	2.7847	ign	52.060	1250	0	16.984	czech	confiscated	village_green	9565264	other	other	24	0	41	0	35	3
535	375	6.7677	met	32.161	1250	0	15.194	czech	remained	other	4696338	other	other	100	0	0	0	0	1
536	393	5.8153	ign	33.897	1250	0	22.777	czech	remained	village_green	6723809	other	other	50	15	0	0	35	3
537	352	4.2196	ign	52.888	1250	0	21.619	czech	remained	towns	11732567	other	other	0	95	0	0	5	2
538	380	4.4032	ign	41.880	1250	0	15.535	czech	confiscated	towns	7369604	other	other	75	0	0	0	25	2
541	249	5.5678	ign	54.562	1250	0	9.4300	czech	remained	other	3436096	other	other	100	0	0	0	0	1
542	362	3.4625	qua	no data	1250	0	0.3271	czech	confiscated	towns	40219988	other	other	7	0	46	47	0	5
545	353	5.7951	met	41.360	1288	0	5.8746	czech	remained	towns	7941435	other	other	10	35	0	0	55	3
546	444	5.1959	ign	54.857	1275	0	6.4832	czech	remained	other	5016568	other	other	100	0	0	0	0	1
547	396	6.0840	met	42.196	1250	0	2.1607	czech	remained	village_green	4888959	other	other	0	60	40	0	0	2
549	231	1.0938	no data	91.875	1250	0	11.960	czech	remained	dispersed	2604677	wheat	wheat	0	0	65	0	35	2
550	263	2.8418	no data	73.371	1250	1	2.0782	czech	remained	towns	14441327	wheat	mining	0	80	0	0	20	2
551	192	0.9008	no data	48.194	1288	0	10.211	czech	remained	village_green	6280836	wheat	wheat	9	0	73	18	0	3
552	233	1.2157	sed	75.283	1250	0	17.316	czech	remained	other	1422594	wheat	wheat	0	80	0	0	20	2
553	226	1.4036	sed	51.809	1250	0	28.710	czech	remained	other	11062092	wheat	wheat	0	35	25	0	40	3
554	339	2.2843	met	54.292	1250	1	17.287	czech	remained	towns	10059621	wheat	wheat	0	100	0	0	0	1
555	429	2.4929	ign	59.640	1250	0	13.192	czech	remained	other	2391222	wheat	other	50	50	0	0	0	2
556	338	2.1194	qua	43.752	1250	1	18.028	czech	confiscated	village_green	4318360	wheat	wheat	0	0	95	0	5	2
557	248	1.7581	met	53.740	1275	1	19.216	czech	remained	village_green	10966391	wheat	wheat	0	10	50	0	40	3
558	433	3.8596	sed	19.251	1250	0	7.9373	czech	remained	no data	12916634	other	other	0	0	45	5	50	3
559	222	2.0893	sed	76.616	1250	1	11.026	czech	confiscated	towns	7348955	wheat	wheat	0	100	0	0	0	1
561	210	1.9397	sed	72.940	1250	1	9.4221	czech	confiscated	village_green	11301975	wheat	wheat	20	5	10	5	60	5
562	240	1.1319	qua	86.511	1250	1	18.789	czech	remained	other	3450285	wheat	wheat	60	40	0	0	0	2
563	195	1.5349	sed	78.269	1250	1	22.931	czech	remained	village_green	14718952	wheat	wheat	0	100	0	0	0	1
564	173	1.2627	no data	no data	1250	0	14.265	czech	remained	village_green	4650417	wheat	wheat	42	25	33	0	0	3
565	179	1.3334	no data	45.557	1250	1	11.394	czech	remained	village_green	10668314	wheat	wheat	0	0	50	0	50	2
566	282	2.3018	sed	66.878	1250	1	25.735	czech	remained	village_green	3252394	wheat	wheat	100	0	0	0	0	1
567	236	2.4335	no data	62.582	1250	1	28.525	czech	confiscated	village_green	7244439	wheat	wine_hop_wheat	20	70	0	0	10	3
568	242	1.5298	sed	43.650	1250	0	9.3696	czech	remained	other	3282199	other	other	0	95	0	0	5	2
569	249	2.0638	sed	31.495	1250	0	10.864	czech	remained	other	7653445	other	flax	60	0	15	0	25	3
570	288	2.3356	no data	61.058	1250	1	13.926	czech	remained	other	6338733	other	flax	0	63	0	0	37	2
571	242	2.8763	sed	58.687	1275	1	15.952	czech	confiscated	towns	8806933	other	other	15	0	55	15	15	5
572	242	2.6282	sed	76.247	1250	1	1.9014	czech	confiscated	towns	6203159	flax	flax	0	0	0	85	15	2
574	289	1.6976	sed	58.175	1275	1	4.0155	german	remained	towns	7774244	other	wine_hop_wheat	0	0	80	0	20	2
575	631	7.3669	met	9.9248	1450	0	7.1595	german	remained	hides	5673675	other	wheat	100	0	0	0	0	1
576	284	3.3058	sed	55.066	1250	0	19.611	german	confiscated	hides	5659459	other	other	25	0	0	75	0	2
577	643	6.9353	ign	23.022	1313	0	24.578	czech	remained	dispersed	3547866	flax	flax	50	0	50	0	0	2
578	297	2.4028	sed	44.729	1250	1	10.758	czech	confiscated	towns	10075124	flax	flax	0	20	80	0	0	2
579	248	0.8149	no data	60.487	850	1	7.4204	czech	remained	towns	3447459	wheat	wheat	0	0	0	0	100	1
580	233	1.2558	no data	50.268	1350	0	9.2181	czech	remained	other	1937930	flax	wheat	75	0	25	0	0	2
581	335	3.9550	sed	54.298	1450	0	22.816	czech	confiscated	hides	3457310	flax	other	25	0	0	75	0	2
582	423	3.8083	sed	51.217	1200	0	22.329	czech	remained	hides	2426463	flax	other	25	0	10	65	0	3
583	241	2.5272	no data	29.692	1250	0	13.862	czech	remained	other	6166768	wheat	wheat	0	30	0	0	70	2
584	411	3.0903	met	51.457	1250	0	20.190	czech	confiscated	other	2232018	other	other	0	0	90	5	5	3
585	467	3.6624	met	39.121	1250	0	18.996	german	remained	hides	10813502	flax	other	0	0	0	95	5	2
586	402	3.7938	no data	44.317	850	1	0.1757	german	confiscated	towns	18746254	other	other	0	100	0	0	0	1
587	500	2.0011	ign	43.592	1250	0	20.853	german	confiscated	village_green	4510035	flax	other	0	0	55	10	35	3
588	184	4.1194	no data	53.102	1250	1	7.5240	czech	remained	other	5367589	wheat	wine_hop_wheat	14	0	21	1	64	4
589	358	2.5370	qua	70.556	1150	1	8.4382	czech	remained	other	4919632	wheat	wheat	0	100	0	0	0	1
590	411	4.8329	ign	43.683	1250	0	12.043	czech	confiscated	towns	8726848	other	other	0	30	50	0	20	3
591	379	3.7049	no data	34.381	1250	0	8.8368	czech	confiscated	village_green	10410869	other	other	0	0	90	0	10	2
592	322	4.5772	sed	68.633	1050	1	27.688	czech	confiscated	other	5645926	other	wine_hop_wheat	100	0	0	0	0	1
593	207	4.2504	qua	69.695	1150	1	1.5719	czech	remained	other	4440735	wheat	wine_hop_wheat	8	9	0	0	83	3
594	239	0.9607	no data	56.167	1150	1	7.0217	czech	remained	village_green	4947862	wheat	wheat	15	0	85	0	0	2
